# Supplementary material for: N-(2-Chloro­benzo­yl)benzene­sulfonamide
Source: Acta Crystallogr Sect E Struct Rep Online. 2010 Jan 9;66(Pt 2):o326. doi: 10.1107/S1600536809055482 (PMC2979754; doi:10.1107/S1600536809055482)
Supplement: Supplementary file 2 [file e-66-0o326-Isup2.hkl]

# 
# h,k,l, Fc-squared, Fo-squared, sigma(Fo-squared) and status flag 
# 
data_I
_shelx_title ' DAS2 P-1' 
_shelx_refln_list_code          4 
_shelx_F_calc_maximum      174.16 
_exptl_crystal_F_000       608.00 
_reflns_d_resolution_high  0.8000 
 
loop_ 
 _symmetry_equiv_pos_as_xyz 
 'x, y, z' 
 '-x, -y, -z' 
 
_cell_length_a     7.3390 
_cell_length_b    10.8280 
_cell_length_c    17.6850 
_cell_angle_alpha  93.088 
_cell_angle_beta   96.863 
_cell_angle_gamma 103.057 
 
_shelx_F_squared_multiplier     1.000 
 
loop_ 
 _refln_index_h 
 _refln_index_k 
 _refln_index_l 
 _refln_F_squared_calc 
 _refln_F_squared_meas 
 _refln_F_squared_sigma 
 _refln_observed_status 
   1   0   0       26.99       77.24      4.05 o 
   2   0   0    30330.60    26740.45     65.96 o 
   3   0   0        0.09        0.59      0.39 o 
   4   0   0     5778.48     5841.83     89.26 o 
   5   0   0        0.13       -0.30      1.43 o 
   6   0   0       39.95       48.35      5.42 o 
   7   0   0       14.58       13.84      1.90 o 
   8   0   0        6.80        4.77      1.81 o 
  -8   1   0        8.51        8.07      2.52 o 
  -7   1   0       20.03       18.36      2.30 o 
  -6   1   0      617.88      542.45      4.66 o 
  -5   1   0        0.12       -0.67      0.95 o 
  -4   1   0      334.59      313.66      2.11 o 
  -3   1   0      193.69      237.04      3.82 o 
  -2   1   0    18533.98    17843.64     70.90 o 
  -1   1   0      407.23      469.09      2.64 o 
   1   1   0     2896.93     2864.10     17.63 o 
   2   1   0     1060.12     1131.41      9.52 o 
   3   1   0       71.91       69.48      1.22 o 
   4   1   0        0.01       -0.83      0.83 o 
   5   1   0      235.97      268.01      3.10 o 
   6   1   0        1.18       -0.97      1.75 o 
   7   1   0        1.89        3.80      1.87 o 
   8   1   0       36.99       37.70      2.45 o 
  -9   2   0       36.99       40.07      2.61 o 
  -8   2   0        0.53        3.23      3.11 o 
  -7   2   0      303.76      276.51      3.76 o 
  -6   2   0       22.55       18.88      1.91 o 
  -5   2   0      380.80      353.26      6.71 o 
  -4   2   0      756.74      768.76     12.26 o 
  -3   2   0     2183.78     2390.41     25.86 o 
  -2   2   0     1671.05     1856.63      7.14 o 
  -1   2   0      206.56      204.64      1.57 o 
   0   2   0     1911.20     1963.45      3.44 o 
   1   2   0     1404.48     1487.71      5.53 o 
   2   2   0     1683.98     1774.12      6.16 o 
   3   2   0      435.41      424.31      4.68 o 
   4   2   0        0.76        0.67      0.62 o 
   5   2   0       39.30       37.25      1.84 o 
   6   2   0        8.79        7.08      1.78 o 
   7   2   0       30.41       29.57      2.15 o 
   8   2   0        2.23        0.80      2.68 o 
  -9   3   0       13.42       19.27      3.87 o 
  -8   3   0        0.42        0.25      2.98 o 
  -7   3   0      108.50       92.88      2.74 o 
  -6   3   0       45.23       48.11      2.86 o 
  -5   3   0      473.66      454.16      7.31 o 
  -4   3   0       38.24       23.78      0.66 o 
  -3   3   0       59.72       61.78      1.04 o 
  -2   3   0     2928.42     2791.71     14.11 o 
  -1   3   0        0.24        2.01      0.64 o 
   0   3   0     2390.36     2438.53     13.26 o 
   1   3   0      330.85      298.92      1.32 o 
   2   3   0      381.06      408.16      3.11 o 
   3   3   0       76.67       92.14      1.17 o 
   4   3   0      385.58      420.25      4.98 o 
   5   3   0       10.44       10.35      1.75 o 
   6   3   0        0.17        0.94      1.82 o 
   7   3   0       27.67       31.12      2.25 o 
   8   3   0        0.52       -2.18      2.69 o 
  -9   4   0        0.00       -0.42      2.73 o 
  -8   4   0        7.21        9.55      2.90 o 
  -7   4   0        0.38        0.40      2.67 o 
  -6   4   0       58.18       57.37      2.18 o 
  -5   4   0        0.28        0.72      0.96 o 
  -4   4   0       33.97       38.89      1.17 o 
  -3   4   0       11.48       10.06      0.48 o 
  -2   4   0      966.13     1058.20     10.95 o 
  -1   4   0     1526.94     1541.94     19.34 o 
   0   4   0     1620.70     1814.81      4.85 o 
   1   4   0       26.35      103.61     48.75 o 
   2   4   0        8.75       15.06      0.86 o 
   3   4   0      192.25      189.70      5.12 o 
   4   4   0        0.29        1.48      0.91 o 
   5   4   0       51.67       55.09      2.16 o 
   6   4   0       70.94       63.67      3.27 o 
   7   4   0        2.74        1.26      1.81 o 
  -8   5   0        0.49        6.48      2.71 o 
  -7   5   0       32.96       32.04      2.93 o 
  -6   5   0       33.96       40.03      2.03 o 
  -5   5   0        2.50        3.46      1.00 o 
  -4   5   0        4.12        5.18      0.84 o 
  -3   5   0      189.71      210.18      3.33 o 
  -2   5   0      544.26      564.50      2.46 o 
  -1   5   0     1326.22     1514.05     18.97 o 
   0   5   0      322.55      346.35      2.53 o 
   1   5   0     4559.12     5141.18     33.83 o 
   2   5   0     1095.05     1153.15      9.92 o 
   3   5   0      305.04      315.68      5.93 o 
   4   5   0        3.49        2.22      1.50 o 
   5   5   0       25.08       26.22      2.48 o 
   6   5   0        1.14        1.88      2.34 o 
   7   5   0       31.40       37.04      3.08 o 
  -7   6   0       37.24       41.98      3.49 o 
  -6   6   0       13.07       16.13      1.61 o 
  -5   6   0      540.76      561.09      3.98 o 
  -4   6   0      151.82      158.87      1.67 o 
  -3   6   0     1431.75     1563.83      4.62 o 
  -2   6   0       48.55       51.43      1.97 o 
  -1   6   0      711.87      822.46      9.56 o 
   0   6   0      218.71      241.58      2.42 o 
   1   6   0      170.66      174.38      2.07 o 
   2   6   0       14.32       19.17      2.18 o 
   3   6   0      262.97      274.63      4.90 o 
   4   6   0        6.22        8.82      1.74 o 
   5   6   0      114.67      137.01      4.13 o 
   6   6   0        0.15        1.39      2.14 o 
  -8   7   0        1.91        2.82      3.24 o 
  -7   7   0        3.30        6.93      3.16 o 
  -6   7   0      273.34      264.32      2.96 o 
  -5   7   0       99.02       98.30      2.10 o 
  -4   7   0      361.87      358.40      5.65 o 
  -3   7   0      104.96      119.06      5.75 o 
  -2   7   0      121.83      117.87      3.87 o 
  -1   7   0      561.69      611.80     10.72 o 
   0   7   0      121.72      116.24      2.04 o 
   1   7   0       77.31       76.41      1.73 o 
   2   7   0       31.53       34.28      2.86 o 
   3   7   0      491.12      494.91      6.82 o 
   4   7   0        1.90       -1.86      3.11 o 
   5   7   0        7.10        9.11      3.62 o 
   6   7   0        9.49        8.46      2.55 o 
  -8   8   0        2.00       10.08      3.00 o 
  -7   8   0       72.40       79.13      6.97 o 
  -6   8   0       31.76       36.54      2.50 o 
  -5   8   0       21.74       23.85      2.21 o 
  -4   8   0       51.30       54.24      3.32 o 
  -3   8   0       14.04       16.83      1.91 o 
  -2   8   0        6.73        7.05      4.04 o 
  -1   8   0      156.81      153.82      2.68 o 
   0   8   0       12.61       10.41      2.82 o 
   1   8   0      103.21       93.23      3.89 o 
   2   8   0        0.70       -1.17      3.19 o 
   3   8   0       27.94       10.02      3.69 o 
   4   8   0      294.02      313.90      6.62 o 
   5   8   0        8.66        8.54      3.55 o 
  -8   9   0        0.05       15.19      3.38 o 
  -7   9   0       46.05       56.36      4.44 o 
  -6   9   0       27.91       25.16      2.38 o 
  -5   9   0      235.01      252.97      4.13 o 
  -4   9   0        2.31        0.85      3.10 o 
  -3   9   0       10.62       10.66      2.53 o 
  -2   9   0        4.17        1.59      1.98 o 
  -1   9   0        6.92        5.26      1.80 o 
   0   9   0      123.27      134.83      2.73 o 
   1   9   0       73.71       74.36      4.08 o 
   2   9   0       78.67       73.52      4.09 o 
   3   9   0        0.01        2.65      3.57 o 
   4   9   0        0.14       -0.90      3.13 o 
   5   9   0        0.68        2.41      3.17 o 
  -7  10   0        3.15        4.45      3.31 o 
  -6  10   0       81.77      101.62      3.38 o 
  -5  10   0       79.42       89.25      4.97 o 
  -4  10   0       89.77      104.87      4.34 o 
  -3  10   0        0.11       -0.30      2.69 o 
  -2  10   0      137.27      146.20      3.03 o 
  -1  10   0       29.98       22.19      3.11 o 
   0  10   0        1.53        0.04      3.08 o 
   1  10   0       69.13       77.25      4.32 o 
   2  10   0       37.88       40.47      4.22 o 
   3  10   0      199.38      234.13      6.82 o 
   4  10   0       21.19       19.84      4.05 o 
  -6  11   0        2.60        5.29      2.58 o 
  -5  11   0        0.01        2.12      2.40 o 
  -4  11   0        0.05       -1.00      2.88 o 
  -3  11   0       11.71       15.01      3.07 o 
  -2  11   0        4.46        4.06      2.01 o 
  -1  11   0       16.69       17.83      2.07 o 
   0  11   0       22.71       29.18      3.76 o 
   1  11   0        0.58        1.17      3.82 o 
   2  11   0      289.44      317.91      7.25 o 
   3  11   0        0.45        3.92      3.98 o 
  -5  12   0       12.63       12.23      2.64 o 
  -4  12   0       59.67       53.79      4.38 o 
  -3  12   0        9.66        6.61      3.51 o 
  -2  12   0       27.12       25.52      2.44 o 
  -1  12   0        4.54        4.62      3.23 o 
   0  12   0       12.45       19.13      3.83 o 
   1  12   0        0.02        3.30      3.84 o 
   2  12   0        0.02       -0.03      3.78 o 
  -4  13   0       15.62       23.14      4.65 o 
  -3  13   0       59.20       62.61      5.02 o 
  -2  13   0        0.63       -1.76      3.44 o 
  -1  13   0       44.44       41.21      4.31 o 
   0  13   0        2.76       -1.25      3.91 o 
   0 -13   1       14.67       16.64      4.34 o 
   1 -13   1        7.87        5.88      3.21 o 
   2 -13   1       70.20       83.86      4.24 o 
   3 -13   1        4.23        4.70      3.85 o 
   4 -13   1       16.42       23.92      3.92 o 
  -2 -12   1       68.14       61.43      4.89 o 
  -1 -12   1       16.79       16.16      4.39 o 
   0 -12   1        0.56       -0.84      3.60 o 
   1 -12   1       23.14       22.16      3.57 o 
   2 -12   1       14.85       10.80      2.21 o 
   3 -12   1       26.58       30.54      3.72 o 
   4 -12   1        4.35       -1.42      3.81 o 
   5 -12   1       58.89       72.61      3.71 o 
  -3 -11   1        5.13        3.89      3.32 o 
  -2 -11   1       46.52       58.23      4.85 o 
  -1 -11   1       31.97       33.09      4.07 o 
   0 -11   1       42.05       51.77      4.00 o 
   1 -11   1       32.63       37.76      2.38 o 
   2 -11   1       24.63       22.90      3.55 o 
   3 -11   1        9.23        6.54      2.78 o 
   4 -11   1       25.93       28.11      3.49 o 
   5 -11   1       19.26       16.51      2.68 o 
   6 -11   1        3.95        5.15      2.68 o 
  -4 -10   1       15.04        8.99      3.97 o 
  -3 -10   1       74.11       86.33      4.88 o 
  -2 -10   1       74.27       69.59      4.50 o 
  -1 -10   1        4.22        3.57      3.27 o 
   0 -10   1      257.23      273.92      5.77 o 
   1 -10   1       34.58       36.34      2.17 o 
   2 -10   1       41.12       44.18      3.47 o 
   3 -10   1       13.86       20.52      3.31 o 
   4 -10   1        0.08        0.39      2.84 o 
   5 -10   1       17.24       13.23      2.31 o 
   6 -10   1        0.52        2.44      2.49 o 
   7 -10   1        2.08        0.99      3.82 o 
  -5  -9   1        0.23       -1.33      2.95 o 
  -4  -9   1       92.32       84.79      4.37 o 
  -3  -9   1       22.98       17.82      3.83 o 
  -2  -9   1       90.22      104.90      4.60 o 
  -1  -9   1       75.83       66.42      3.87 o 
   0  -9   1        6.63        5.33      1.71 o 
   1  -9   1      386.42      406.58     18.95 o 
   2  -9   1       16.68       16.64      1.94 o 
   3  -9   1      348.84      352.42     27.44 o 
   4  -9   1       31.78       33.83      3.40 o 
   5  -9   1       28.22       27.36      2.49 o 
   6  -9   1       13.07       16.43      2.91 o 
   7  -9   1        8.20        8.09      3.24 o 
  -5  -8   1       10.40        7.62      3.48 o 
  -4  -8   1        0.03       -0.06      3.66 o 
  -3  -8   1        0.02       -3.78      3.78 o 
  -2  -8   1       48.56       47.20      3.55 o 
  -1  -8   1       49.23       45.49      3.57 o 
   0  -8   1       22.33       20.03      3.37 o 
   1  -8   1       11.07       14.43      2.12 o 
   2  -8   1      174.06      171.27      3.06 o 
   3  -8   1      144.81      134.09     10.93 o 
   4  -8   1      356.22      354.45      5.92 o 
   5  -8   1        7.06        5.55      1.99 o 
   6  -8   1      117.75      122.37      3.63 o 
   7  -8   1        6.39       12.14      6.46 o 
   8  -8   1        8.35       14.00      2.97 o 
  -6  -7   1       30.73       35.17      3.07 o 
  -5  -7   1        3.91       14.37      5.88 o 
  -4  -7   1      226.16      209.36      5.24 o 
  -3  -7   1       44.23       42.44      3.50 o 
  -2  -7   1      150.84      140.56      3.94 o 
  -1  -7   1      175.15      191.48      3.03 o 
   0  -7   1      435.73      453.88     10.96 o 
   1  -7   1       19.02       20.61      1.44 o 
   2  -7   1      228.04      252.11      2.88 o 
   3  -7   1       31.27       38.41      2.70 o 
   4  -7   1       70.54       73.65      3.28 o 
   5  -7   1      116.79      126.39      2.24 o 
   6  -7   1       18.54       20.43      2.71 o 
   7  -7   1       82.19       75.77      3.26 o 
   8  -7   1       13.60       18.51      3.74 o 
  -7  -6   1       13.34       17.90      2.87 o 
  -6  -6   1        0.51        1.11      2.45 o 
  -5  -6   1       55.93       61.48      6.13 o 
  -4  -6   1      465.53      512.55      9.74 o 
  -3  -6   1      180.75      180.56     12.69 o 
  -2  -6   1      213.07      205.75      4.26 o 
  -1  -6   1      260.73      262.89      8.19 o 
   0  -6   1     1400.47     1492.68     36.90 o 
   1  -6   1      217.21      249.72      1.88 o 
   2  -6   1     1130.87     1271.66      3.78 o 
   3  -6   1      183.28      190.01      6.76 o 
   4  -6   1      157.22      166.88      2.60 o 
   5  -6   1        8.15        9.06      1.22 o 
   6  -6   1       11.41       10.07      2.08 o 
   7  -6   1        0.42       -0.03      2.17 o 
   8  -6   1        7.53       -0.10      3.08 o 
  -7  -5   1       14.63       16.33      2.91 o 
  -6  -5   1        0.14        0.20      2.42 o 
  -5  -5   1      146.00      142.41      2.69 o 
  -4  -5   1        1.09        1.64      1.88 o 
  -3  -5   1       22.04       23.59      3.80 o 
  -2  -5   1       14.27       20.65      1.24 o 
  -1  -5   1       34.81       57.76      2.33 o 
   0  -5   1      102.49      147.50      4.88 o 
   1  -5   1     3889.08     3971.38     11.88 o 
   2  -5   1     1402.69     1395.89      4.91 o 
   3  -5   1      263.21      254.87      1.71 o 
   4  -5   1      245.98      258.48      2.26 o 
   5  -5   1      317.82      319.38      2.30 o 
   6  -5   1      180.62      189.00      2.98 o 
   7  -5   1       68.32       53.26      3.64 o 
   8  -5   1        1.57       -2.13      3.28 o 
  -7  -4   1        0.01       -2.29      2.48 o 
  -6  -4   1       61.33       53.74      3.26 o 
  -5  -4   1      456.62      466.20     18.38 o 
  -4  -4   1      750.36      757.78      9.31 o 
  -3  -4   1       25.09       20.21      0.76 o 
  -2  -4   1      697.88      733.12      4.66 o 
  -1  -4   1       67.44       68.07      0.76 o 
   0  -4   1     8155.94     8078.53    118.47 o 
   1  -4   1      198.55      232.55      1.26 o 
   2  -4   1       74.89       84.76      1.09 o 
   3  -4   1        8.34        8.55      0.45 o 
   4  -4   1      198.46      215.35      2.20 o 
   5  -4   1      172.01      173.69      3.13 o 
   6  -4   1      142.06      130.34      2.10 o 
   7  -4   1       20.42       22.46      2.19 o 
   8  -4   1       11.69       10.62      3.09 o 
  -8  -3   1       10.13        9.47      2.03 o 
  -7  -3   1       29.78       23.61      2.01 o 
  -6  -3   1       85.29       95.81      2.45 o 
  -5  -3   1       49.03       51.13      2.04 o 
  -4  -3   1     1751.72     1859.51      4.99 o 
  -3  -3   1       44.75       36.64      0.73 o 
  -2  -3   1      265.85      224.54      1.67 o 
  -1  -3   1       44.81       55.07      0.67 o 
   0  -3   1    16664.51    15467.30   1512.79 o 
   1  -3   1     2186.66     2288.72      4.05 o 
   2  -3   1        1.99        1.78      0.35 o 
   3  -3   1       30.01       34.52      0.69 o 
   4  -3   1        2.00        0.52      0.59 o 
   5  -3   1      230.26      249.11      4.06 o 
   6  -3   1        0.40        0.77      1.76 o 
   7  -3   1       59.99       45.82      2.51 o 
   8  -3   1        4.09        7.50      3.35 o 
   9  -3   1       17.81       18.88      3.23 o 
  -8  -2   1        3.28        5.56      2.12 o 
  -7  -2   1        0.14        0.73      1.73 o 
  -6  -2   1       54.46       59.46      2.18 o 
  -5  -2   1      505.11      535.38      4.09 o 
  -4  -2   1       38.03       46.46      1.17 o 
  -3  -2   1     3182.41     3339.23     10.50 o 
  -2  -2   1        0.88        7.02      0.50 o 
  -1  -2   1    12801.99    11800.50     33.94 o 
   0  -2   1       12.87       29.83      0.61 o 
   1  -2   1    12560.25    11820.69     34.78 o 
   2  -2   1       69.09       49.10      1.01 o 
   3  -2   1     1323.25     1367.45      5.23 o 
   4  -2   1      323.08      318.64      1.66 o 
   5  -2   1      219.67      225.51     10.89 o 
   6  -2   1      547.62      502.12      5.39 o 
   7  -2   1        0.06       -0.02      1.94 o 
   8  -2   1      252.25      227.60      3.92 o 
   9  -2   1        0.02        0.96      2.36 o 
  -8  -1   1        5.26        3.98      1.97 o 
  -7  -1   1       57.83       51.53      3.73 o 
  -6  -1   1       38.24       35.68      2.29 o 
  -5  -1   1      262.00      259.34      2.18 o 
  -4  -1   1      472.25      561.98      4.29 o 
  -3  -1   1      999.00     1105.84      6.44 o 
  -2  -1   1      175.09      216.30      1.84 o 
  -1  -1   1      442.08      432.74      2.93 o 
   1  -1   1      261.32      249.23      1.71 o 
   2  -1   1      779.33      914.77      5.57 o 
   3  -1   1        0.70        1.90      0.44 o 
   4  -1   1     1510.11     1615.25      8.32 o 
   5  -1   1       19.19       19.43      1.66 o 
   6  -1   1       47.04       41.97      2.38 o 
   7  -1   1      116.30      107.03      2.92 o 
   8  -1   1        5.49        5.38      1.79 o 
  -8   0   1       46.33       49.87      2.48 o 
  -7   0   1        1.04        1.96      1.93 o 
  -6   0   1      670.46      697.95      4.99 o 
  -5   0   1        0.42        1.35      0.94 o 
  -4   0   1      505.30      523.61      3.45 o 
  -3   0   1      245.26      255.45      3.16 o 
  -2   0   1     2248.66     2261.29     12.18 o 
  -1   0   1        2.86       17.72      0.63 o 
   1   0   1     2662.76     2467.46      5.39 o 
   2   0   1     9851.80     9864.49    108.07 o 
   3   0   1       20.94       18.29      0.47 o 
   4   0   1     1259.69     1316.51     10.95 o 
   5   0   1        0.21       -0.75      1.47 o 
   6   0   1      193.29      182.60      3.88 o 
   7   0   1        5.62        0.82      1.63 o 
   8   0   1        0.22       -1.08      2.26 o 
  -9   1   1        7.27        2.94      2.48 o 
  -8   1   1        1.47       -2.23      2.33 o 
  -7   1   1       34.25       41.45      2.19 o 
  -6   1   1       13.43       13.96      2.37 o 
  -5   1   1      541.31      482.93      5.15 o 
  -4   1   1       81.90       70.92      1.27 o 
  -3   1   1     1352.83     1169.68      8.56 o 
  -2   1   1      870.69      872.25      2.71 o 
  -1   1   1     9173.65     8520.22     55.96 o 
   1   1   1    14289.58    12927.41    135.29 o 
   2   1   1     1249.17     1498.84     10.54 o 
   3   1   1      222.01      276.23      1.86 o 
   4   1   1       15.99       10.21      0.74 o 
   5   1   1       53.76       53.00      1.99 o 
   6   1   1       46.92       50.98      4.45 o 
   7   1   1        0.03        1.06      1.83 o 
   8   1   1       46.15       49.48      2.16 o 
  -9   2   1        2.13        4.10      3.17 o 
  -8   2   1        0.18       -0.23      2.78 o 
  -7   2   1       43.32       40.44      6.94 o 
  -6   2   1       54.89       49.56      2.03 o 
  -5   2   1        2.99        4.94      1.59 o 
  -4   2   1      130.79      126.33      2.51 o 
  -3   2   1        0.16        0.06      0.45 o 
  -2   2   1      111.12      118.29      1.46 o 
  -1   2   1     3861.51     3787.52     30.35 o 
   0   2   1     3166.06     3550.40      7.55 o 
   1   2   1      143.46      175.19      1.60 o 
   2   2   1      342.83      380.53      2.69 o 
   3   2   1      162.85      157.03      1.48 o 
   4   2   1      554.46      584.46      5.59 o 
   5   2   1      703.66      645.69      4.47 o 
   6   2   1       25.28       22.50      2.03 o 
   7   2   1       94.54       91.73      2.58 o 
   8   2   1        1.06       -0.41      1.74 o 
  -9   3   1       17.04       18.15      3.28 o 
  -8   3   1       13.68       11.73      2.88 o 
  -7   3   1       18.91       18.63      3.11 o 
  -6   3   1      373.26      338.48      8.90 o 
  -5   3   1        0.46        0.33      0.93 o 
  -4   3   1       75.64       71.92      0.96 o 
  -3   3   1      188.79      177.33      3.06 o 
  -2   3   1       30.91       45.29      0.58 o 
  -1   3   1      447.72      451.90      2.20 o 
   0   3   1       10.53       16.93      0.80 o 
   1   3   1      150.47      160.89      2.31 o 
   2   3   1      112.71      119.87      1.28 o 
   3   3   1      236.97      222.78      2.14 o 
   4   3   1        0.06       -0.50      1.04 o 
   5   3   1      136.56      135.92      2.83 o 
   6   3   1      224.65      218.98      3.26 o 
   7   3   1        0.01       -1.61      1.84 o 
   8   3   1       13.40       12.54      3.32 o 
  -9   4   1        2.50        5.29      3.52 o 
  -8   4   1        0.12        2.61      2.95 o 
  -7   4   1       16.91       15.96      3.05 o 
  -6   4   1      189.11      185.33      3.86 o 
  -5   4   1        6.99        5.89      0.96 o 
  -4   4   1      445.18      431.19      3.87 o 
  -3   4   1       66.61       74.66      0.80 o 
  -2   4   1     2235.44     2484.30      5.72 o 
  -1   4   1      110.82       93.60      2.16 o 
   0   4   1      451.14      516.29      6.90 o 
   1   4   1      729.96      770.82     12.72 o 
   2   4   1        2.61        5.70      0.45 o 
   3   4   1      521.76      565.12      6.63 o 
   4   4   1      194.08      221.24      2.66 o 
   5   4   1       24.13       26.16      1.94 o 
   6   4   1        0.23       -0.44      1.90 o 
   7   4   1       16.32       12.83      1.85 o 
  -9   5   1        0.00        1.26      3.31 o 
  -8   5   1        0.41        0.81      2.95 o 
  -7   5   1        1.21        5.07      2.67 o 
  -6   5   1       52.28       52.35      5.36 o 
  -5   5   1       49.59       51.23      1.53 o 
  -4   5   1        4.61        6.90      0.99 o 
  -3   5   1      178.36      193.06      1.97 o 
  -2   5   1     1498.88     1531.67      5.79 o 
  -1   5   1        1.63       16.56      5.81 o 
   0   5   1     1106.10     1121.88      4.40 o 
   1   5   1      142.59      180.50      1.93 o 
   2   5   1      156.56      146.92      3.31 o 
   3   5   1      316.44      323.25      4.90 o 
   4   5   1      720.87      713.13      8.83 o 
   5   5   1      185.57      179.32      4.08 o 
   6   5   1       15.32       12.53      1.67 o 
   7   5   1       66.21       70.24      3.08 o 
  -8   6   1        6.02        0.95      3.44 o 
  -7   6   1        9.59        3.07      3.01 o 
  -6   6   1       15.31       15.39      1.88 o 
  -5   6   1      307.57      303.03      3.86 o 
  -4   6   1        5.46        7.09      0.98 o 
  -3   6   1      287.78      255.26      2.01 o 
  -2   6   1      154.62      170.35      2.77 o 
  -1   6   1      416.19      426.05      4.91 o 
   0   6   1      437.20      452.72      9.07 o 
   1   6   1      429.42      510.11      3.57 o 
   2   6   1        0.09       -0.75      2.05 o 
   3   6   1        1.14        0.81      2.36 o 
   4   6   1       17.95       19.79      1.73 o 
   5   6   1       16.20       17.84      4.90 o 
   6   6   1        0.09        0.61      2.23 o 
  -8   7   1       29.45       33.71      3.36 o 
  -7   7   1       94.92       82.49      3.73 o 
  -6   7   1       57.53       63.77      2.31 o 
  -5   7   1       21.85       25.33      1.66 o 
  -4   7   1        4.93        5.80      1.63 o 
  -3   7   1        6.24        8.74      1.21 o 
  -2   7   1      148.35      153.15      2.30 o 
  -1   7   1       28.64       27.02      1.47 o 
   0   7   1      746.57      801.73     11.50 o 
   1   7   1       59.56       61.25      2.91 o 
   2   7   1      428.03      450.99      6.07 o 
   3   7   1      304.02      331.49      5.63 o 
   4   7   1       23.28       20.76      3.32 o 
   5   7   1       13.68       20.82      4.47 o 
   6   7   1        5.21        6.88      2.34 o 
  -8   8   1       30.40       33.71      3.42 o 
  -7   8   1       19.68       32.28      3.38 o 
  -6   8   1        2.70        7.66      3.07 o 
  -5   8   1      180.47      188.32      4.93 o 
  -4   8   1        1.97        1.06      1.85 o 
  -3   8   1       30.66       28.97      2.01 o 
  -2   8   1      170.61      163.71      6.37 o 
  -1   8   1       35.32       27.78      1.72 o 
   0   8   1      354.52      347.22      6.16 o 
   1   8   1       60.57       60.31      3.38 o 
   2   8   1     1352.39     1311.39     10.69 o 
   3   8   1       39.67       42.43      3.68 o 
   4   8   1      204.46      195.74      5.49 o 
   5   8   1        7.86        9.78      3.63 o 
  -8   9   1       20.96       36.75      3.52 o 
  -7   9   1        8.91       17.11      4.47 o 
  -6   9   1        2.35        2.53      2.40 o 
  -5   9   1      218.53      231.77      4.03 o 
  -4   9   1       57.10       57.36      3.09 o 
  -3   9   1       66.77       56.76      4.68 o 
  -2   9   1        0.01       -0.74      1.64 o 
  -1   9   1       43.58       48.46      2.03 o 
   0   9   1        3.17        1.31      2.97 o 
   1   9   1      237.59      264.25      5.58 o 
   2   9   1        4.52        6.26      3.20 o 
   3   9   1      466.84      474.70      7.81 o 
   4   9   1        5.46        5.79      3.26 o 
   5   9   1      105.58      115.18      5.24 o 
  -7  10   1        3.58        8.77      2.45 o 
  -6  10   1        0.55        5.06      3.12 o 
  -5  10   1       18.48       16.60      2.47 o 
  -4  10   1        3.21        3.63      2.96 o 
  -3  10   1       41.78       49.62      3.46 o 
  -2  10   1      132.35      138.53      5.53 o 
  -1  10   1        0.03       -1.71      1.71 o 
   0  10   1        6.52        0.77      2.99 o 
   1  10   1       51.18       39.88      3.90 o 
   2  10   1        3.95        2.72      3.55 o 
   3  10   1        0.42        0.91      3.74 o 
   4  10   1       47.55       53.77      4.71 o 
  -6  11   1       87.67       87.58      5.79 o 
  -5  11   1       26.08       32.81      3.55 o 
  -4  11   1       28.62       32.53      3.48 o 
  -3  11   1       11.45       17.76      3.34 o 
  -2  11   1      213.21      228.69      3.77 o 
  -1  11   1        0.07        0.05      2.58 o 
   0  11   1       47.75       59.77      4.05 o 
   1  11   1        9.80        6.40      3.29 o 
   2  11   1      139.21      162.69      5.53 o 
   3  11   1        5.34        3.36      3.88 o 
  -5  12   1        7.11        8.07      3.25 o 
  -4  12   1        8.17        8.62      3.40 o 
  -3  12   1       59.06       70.40      4.47 o 
  -2  12   1       38.00       39.05      2.82 o 
  -1  12   1       81.30       91.15      4.65 o 
   0  12   1       16.03       16.39      3.56 o 
   1  12   1      117.02      125.85      5.75 o 
   2  12   1        8.03       10.08      4.60 o 
  -4  13   1       15.67       16.42      4.29 o 
  -3  13   1        4.00        7.59      4.11 o 
  -2  13   1        8.12        8.87      3.59 o 
  -1  13   1        0.40        0.26      3.93 o 
   0  13   1       11.76       16.03      4.20 o 
   0 -13   2       28.75       29.27      3.83 o 
   1 -13   2        4.98        3.10      3.05 o 
   2 -13   2        0.41       -1.34      2.58 o 
   3 -13   2        3.57        7.05      3.34 o 
   4 -13   2       14.58       16.01      4.54 o 
  -2 -12   2        2.21       -0.13      3.25 o 
  -1 -12   2       87.87       88.48      5.01 o 
   0 -12   2        3.11        4.63      3.46 o 
   1 -12   2       33.93       31.86      3.64 o 
   2 -12   2        0.82       -0.96      2.19 o 
   3 -12   2        4.93        5.77      3.08 o 
   4 -12   2        9.22        4.41      3.16 o 
   5 -12   2        4.92        1.87      3.95 o 
  -3 -11   2       27.79       31.68      4.25 o 
  -2 -11   2        0.32       -1.21      3.81 o 
  -1 -11   2       16.91       18.18      3.69 o 
   0 -11   2        6.99        7.33      3.14 o 
   1 -11   2       13.11       14.35      1.89 o 
   2 -11   2       60.62       72.09     13.51 o 
   3 -11   2       20.19       22.81      3.23 o 
   4 -11   2        4.75        5.66      3.43 o 
   5 -11   2        3.63        0.65      3.46 o 
   6 -11   2       14.35       15.04      2.72 o 
  -4 -10   2       78.58       61.36      4.25 o 
  -3 -10   2        1.53        0.45      3.46 o 
  -2 -10   2       49.52       47.46      4.11 o 
  -1 -10   2       16.35       19.19      3.36 o 
   0 -10   2      313.06      333.64      4.81 o 
   1 -10   2       14.52       14.62      1.96 o 
   2 -10   2        0.71        2.24      1.70 o 
   3 -10   2      277.36      286.71      5.95 o 
   4 -10   2        1.25        4.98      3.18 o 
   5 -10   2       56.70       54.34      2.92 o 
   6 -10   2       12.11        8.97      2.32 o 
   7 -10   2        2.61        5.37      3.99 o 
  -5  -9   2       16.84       15.19      3.52 o 
  -4  -9   2       32.16       31.65      3.60 o 
  -3  -9   2      177.73      173.64      5.35 o 
  -2  -9   2       19.48       19.24      3.54 o 
  -1  -9   2      123.47      152.74      4.75 o 
   0  -9   2       31.37       27.47      1.95 o 
   1  -9   2      179.49      184.90      5.25 o 
   2  -9   2        0.25        0.64      1.77 o 
   3  -9   2       90.56       88.14      6.72 o 
   4  -9   2        3.58        3.78      3.14 o 
   5  -9   2       28.78       25.08      2.33 o 
   6  -9   2        6.84        3.69      3.36 o 
   7  -9   2        0.60        0.04      3.14 o 
  -5  -8   2       61.22       63.70      4.13 o 
  -4  -8   2       58.45       52.63      4.01 o 
  -3  -8   2      837.88      880.43      9.59 o 
  -2  -8   2      173.77      166.25      4.70 o 
  -1  -8   2      359.69      361.00      6.27 o 
   0  -8   2       32.82       29.96      1.79 o 
   1  -8   2      825.03      837.91     15.08 o 
   2  -8   2      383.02      371.80     11.69 o 
   3  -8   2       10.96        6.95      3.80 o 
   4  -8   2      100.87      110.65      4.10 o 
   5  -8   2      132.29      148.32      4.90 o 
   6  -8   2        4.08        3.04      3.04 o 
   7  -8   2       28.00       42.90      2.71 o 
   8  -8   2        0.39        8.18      3.67 o 
  -6  -7   2       23.03       23.76      2.87 o 
  -5  -7   2      372.83      374.77     24.22 o 
  -4  -7   2        0.48        0.80      2.95 o 
  -3  -7   2      301.20      312.28      5.76 o 
  -2  -7   2      147.23      148.96      4.17 o 
  -1  -7   2      212.81      206.01     10.42 o 
   0  -7   2       38.37       42.84      2.11 o 
   1  -7   2      395.39      389.96      7.18 o 
   2  -7   2      139.23      122.32      4.62 o 
   3  -7   2       18.05       10.21      1.65 o 
   4  -7   2       42.71       38.43      2.95 o 
   5  -7   2      185.84      178.22      3.16 o 
   6  -7   2       19.07       26.71      8.40 o 
   7  -7   2       26.39       28.22      3.07 o 
   8  -7   2        1.38        6.75      3.16 o 
  -7  -6   2      148.63      140.26      3.91 o 
  -6  -6   2       12.07       16.29      2.71 o 
  -5  -6   2      713.31      719.90     24.50 o 
  -4  -6   2      168.37      166.87      2.80 o 
  -3  -6   2     1124.87     1154.99      5.42 o 
  -2  -6   2      156.10      166.60      7.92 o 
  -1  -6   2      731.27      753.43     45.01 o 
   0  -6   2      194.32      211.19      4.10 o 
   1  -6   2      137.57      131.63      2.55 o 
   2  -6   2      138.48      149.13      4.27 o 
   3  -6   2      528.60      488.91      9.75 o 
   4  -6   2       19.94       23.95      3.28 o 
   5  -6   2        0.01        1.43      1.11 o 
   6  -6   2        0.69        1.90      1.59 o 
   7  -6   2       13.91       13.38      2.28 o 
   8  -6   2        1.55        1.15      3.56 o 
  -7  -5   2        0.73        1.39      2.49 o 
  -6  -5   2       40.23       41.17      2.90 o 
  -5  -5   2       86.93      108.70      6.91 o 
  -4  -5   2      183.46      197.32      2.13 o 
  -3  -5   2     1064.50     1105.41     20.52 o 
  -2  -5   2       28.52       37.51      1.07 o 
  -1  -5   2      574.57      624.19     38.46 o 
   0  -5   2      423.90      483.61     13.63 o 
   1  -5   2     1343.14     1608.70     17.85 o 
   2  -5   2       10.37        7.27      2.46 o 
   3  -5   2       34.33       55.25      0.99 o 
   4  -5   2        9.51       10.25      0.87 o 
   5  -5   2        1.32        1.37      0.96 o 
   6  -5   2        0.13        0.13      1.43 o 
   7  -5   2       98.79       94.84      3.38 o 
   8  -5   2        0.07       -3.41      3.41 o 
  -7  -4   2        2.43       -0.63      2.45 o 
  -6  -4   2       35.83       28.05      2.84 o 
  -5  -4   2      404.01      418.02      5.19 o 
  -4  -4   2      252.17      284.70      3.18 o 
  -3  -4   2       88.83       94.48      1.82 o 
  -2  -4   2      290.77      264.77      3.08 o 
  -1  -4   2      211.69      229.86      4.90 o 
   0  -4   2     5817.76     5905.14     67.99 o 
   1  -4   2      680.07      745.82      4.88 o 
   2  -4   2       98.89       84.99      1.00 o 
   3  -4   2        1.96        1.54      0.49 o 
   4  -4   2       14.87       12.68      0.73 o 
   5  -4   2       12.50       12.78      1.20 o 
   6  -4   2        4.21        4.56      1.36 o 
   7  -4   2       96.72       99.27      4.39 o 
   8  -4   2        3.51        3.04      2.89 o 
  -8  -3   2       15.99       14.19      2.87 o 
  -7  -3   2       23.29       22.80      2.09 o 
  -6  -3   2      249.42      244.98      3.23 o 
  -5  -3   2      145.00      142.47      1.87 o 
  -4  -3   2       29.83       22.89      0.97 o 
  -3  -3   2        2.21        8.40      0.66 o 
  -2  -3   2        0.78        1.53      0.48 o 
  -1  -3   2       12.63       11.37      0.90 o 
   0  -3   2     3262.96     3371.56     52.94 o 
   1  -3   2      296.42      292.43      4.96 o 
   2  -3   2       53.70       64.08      1.49 o 
   3  -3   2       12.58       16.58      0.62 o 
   4  -3   2       14.00        9.88      0.64 o 
   5  -3   2       62.86       65.60      1.50 o 
   6  -3   2      515.56      545.01     24.82 o 
   7  -3   2        4.40        4.11      2.16 o 
   8  -3   2      131.62      127.44      3.30 o 
  -8  -2   2       19.06       22.92      2.09 o 
  -7  -2   2       17.12       22.77      1.96 o 
  -6  -2   2       50.39       58.72      2.19 o 
  -5  -2   2      437.78      416.08      8.57 o 
  -4  -2   2        0.19        0.51      0.65 o 
  -3  -2   2      485.17      553.08      1.90 o 
  -2  -2   2      446.11      464.67      1.95 o 
  -1  -2   2      694.03      665.90      6.44 o 
   0  -2   2    12155.52    11797.62     78.66 o 
   1  -2   2      875.73      822.57      2.48 o 
   2  -2   2     2973.56     2926.64     19.04 o 
   3  -2   2     1593.45     1650.34     14.35 o 
   4  -2   2     2342.17     2521.78      9.29 o 
   5  -2   2      166.66      163.05      2.36 o 
   6  -2   2       33.79       43.17      2.44 o 
   7  -2   2        7.09        6.14      2.08 o 
   8  -2   2        1.93       10.75      2.05 o 
  -8  -1   2       63.85       62.73      2.49 o 
  -7  -1   2        7.64        6.96      1.89 o 
  -6  -1   2       87.56       88.80      2.39 o 
  -5  -1   2       37.92       36.31      1.23 o 
  -4  -1   2     2191.09     2254.69     11.32 o 
  -3  -1   2        1.12        1.47      0.46 o 
  -2  -1   2      726.93      637.34      6.44 o 
  -1  -1   2     3271.96     3234.11      6.78 o 
   1  -1   2     1956.59     1957.81     34.16 o 
   2  -1   2     7852.70     8033.28      9.34 o 
   3  -1   2      500.78      455.53      3.57 o 
   4  -1   2      179.44      189.13      3.72 o 
   5  -1   2      516.87      499.84      4.04 o 
   6  -1   2       61.69       74.00      4.46 o 
   7  -1   2       61.29       61.30      2.05 o 
   8  -1   2       12.08       19.13      2.83 o 
  -8   0   2        4.39        0.74      3.65 o 
  -7   0   2       31.51       30.44      2.09 o 
  -6   0   2      120.29      112.20      6.11 o 
  -5   0   2        0.00        0.64      1.29 o 
  -4   0   2      282.00      276.27      3.61 o 
  -3   0   2     1085.51     1268.92      7.40 o 
  -2   0   2     4753.91     4946.33     19.21 o 
  -1   0   2     8120.43     8024.11     39.08 o 
   1   0   2     7755.28     7380.09    111.15 o 
   2   0   2     2436.56     2528.90     14.81 o 
   3   0   2      464.04      464.64      2.77 o 
   4   0   2       49.67       55.02      1.38 o 
   5   0   2      129.94      133.80      2.06 o 
   6   0   2      351.29      353.71      3.99 o 
   7   0   2        1.16       -0.60      1.63 o 
   8   0   2       87.77       70.57      2.66 o 
  -9   1   2       26.94       31.18      3.65 o 
  -8   1   2        0.39       -0.83      2.28 o 
  -7   1   2       94.74       85.23      2.44 o 
  -6   1   2        7.97       10.14      2.17 o 
  -5   1   2      115.99      106.10      2.05 o 
  -4   1   2      774.67      854.50      4.84 o 
  -3   1   2       44.85       51.47      0.86 o 
  -2   1   2     1019.51      933.00      8.07 o 
  -1   1   2     4098.79     3962.06      7.42 o 
   0   1   2      489.33      475.33      2.41 o 
   1   1   2        2.08        8.42      0.40 o 
   2   1   2      109.53      104.40      0.99 o 
   3   1   2      463.82      462.56      8.45 o 
   4   1   2      256.02      281.28      2.56 o 
   5   1   2       73.17       66.78      2.11 o 
   6   1   2       42.72       39.57      2.84 o 
   7   1   2       47.01       45.19      1.91 o 
   8   1   2        1.31       -0.02      1.71 o 
  -9   2   2       14.66       16.67      2.51 o 
  -8   2   2       17.53       10.66      3.35 o 
  -7   2   2        4.38        3.17      2.82 o 
  -6   2   2      218.49      200.01      3.46 o 
  -5   2   2       56.08       56.52      1.31 o 
  -4   2   2       20.13        8.54      0.66 o 
  -3   2   2      106.67       98.41      1.85 o 
  -2   2   2     1524.71     1332.02      6.51 o 
  -1   2   2      338.81      412.07      2.73 o 
   0   2   2      850.99      824.05      3.69 o 
   1   2   2     1661.67     1644.42      9.01 o 
   2   2   2      105.43      103.65      1.12 o 
   3   2   2      417.36      390.45      2.91 o 
   4   2   2      423.56      426.27      2.81 o 
   5   2   2      438.75      453.13     11.37 o 
   6   2   2        1.11        0.49      1.75 o 
   7   2   2       43.57       54.04      2.58 o 
   8   2   2        4.39        3.27      1.81 o 
  -9   3   2        0.01        1.87      3.54 o 
  -8   3   2        0.68       -0.22      3.13 o 
  -7   3   2        4.13        0.47      2.80 o 
  -6   3   2        4.24        0.96      1.57 o 
  -5   3   2       44.99       42.75      1.20 o 
  -4   3   2       31.20       31.95      0.85 o 
  -3   3   2        0.48        1.67      0.46 o 
  -2   3   2     1819.89     1826.85     10.49 o 
  -1   3   2      594.76      557.09      7.37 o 
   0   3   2       67.73       61.67      0.96 o 
   1   3   2     1923.95     1957.70     10.70 o 
   2   3   2        0.13        1.59      0.68 o 
   3   3   2     1223.38     1255.00      8.08 o 
   4   3   2      177.26      166.55      3.54 o 
   5   3   2      185.66      175.16      2.80 o 
   6   3   2      198.39      185.80      3.14 o 
   7   3   2       15.76       12.92      1.88 o 
   8   3   2       17.29       18.77      2.57 o 
  -9   4   2       12.91       12.09      3.35 o 
  -8   4   2       21.27       21.18      3.22 o 
  -7   4   2       66.21       57.13      3.25 o 
  -6   4   2        3.67        3.78      1.57 o 
  -5   4   2       39.27       43.13      1.24 o 
  -4   4   2      385.11      375.19      2.66 o 
  -3   4   2      901.70      988.22     12.04 o 
  -2   4   2     2496.18     2630.81     11.84 o 
  -1   4   2     1925.68     2048.39     26.45 o 
   0   4   2      108.22      112.93      1.69 o 
   1   4   2     1085.04     1206.92      7.14 o 
   2   4   2        1.00        2.40      0.78 o 
   3   4   2      629.49      695.70      5.24 o 
   4   4   2      271.47      264.38      2.38 o 
   5   4   2       74.80       78.57      2.34 o 
   6   4   2        5.10        2.49      1.81 o 
   7   4   2        8.97        6.86      2.17 o 
  -9   5   2        1.65        1.06      2.90 o 
  -8   5   2        0.75        0.21      2.99 o 
  -7   5   2        2.19        3.09      2.45 o 
  -6   5   2      102.55       97.28      5.85 o 
  -5   5   2        2.76        2.13      1.44 o 
  -4   5   2        0.96        0.68      0.70 o 
  -3   5   2     1645.23     1738.26     10.03 o 
  -2   5   2     1601.08     1711.53     10.79 o 
  -1   5   2     9561.87    10298.50     13.47 o 
   0   5   2        0.08        2.72      0.90 o 
   1   5   2     3643.60     3846.18     29.00 o 
   2   5   2      801.84      791.49      6.59 o 
   3   5   2      992.49     1069.99      7.95 o 
   4   5   2       13.65       10.72      1.32 o 
   5   5   2      134.17      143.74      5.75 o 
   6   5   2        1.79        2.88      1.70 o 
   7   5   2        0.00        2.34      2.91 o 
  -8   6   2        2.33       -2.56      3.14 o 
  -7   6   2        1.79       -3.24      3.24 o 
  -6   6   2      120.24      110.42      3.90 o 
  -5   6   2       19.18       18.63      1.55 o 
  -4   6   2       70.05       69.87      1.76 o 
  -3   6   2      163.53      187.43      1.60 o 
  -2   6   2       73.93       82.38      1.74 o 
  -1   6   2      515.81      452.70      5.86 o 
   0   6   2       74.78       82.34      1.60 o 
   1   6   2      620.92      577.53      8.19 o 
   2   6   2        2.81        2.29      2.03 o 
   3   6   2      692.03      683.57      7.18 o 
   4   6   2      199.31      214.19      3.61 o 
   5   6   2       98.28       98.02      2.38 o 
   6   6   2       19.04       17.96      2.41 o 
  -8   7   2       17.97       15.67      3.23 o 
  -7   7   2        0.31        2.47      2.79 o 
  -6   7   2      189.77      188.34      4.09 o 
  -5   7   2       22.28       23.03      2.17 o 
  -4   7   2       48.33       43.93      2.78 o 
  -3   7   2       38.78       28.29      1.95 o 
  -2   7   2      521.45      515.25      6.67 o 
  -1   7   2        0.11       -0.42      1.21 o 
   0   7   2       54.34       61.43      1.64 o 
   1   7   2        0.37       -1.04      2.20 o 
   2   7   2      304.83      302.87      5.24 o 
   3   7   2        9.71        9.05      2.77 o 
   4   7   2      119.07      116.90      4.14 o 
   5   7   2       40.23       41.90      2.07 o 
   6   7   2       14.46       13.91      2.58 o 
  -8   8   2       19.16       30.52      3.32 o 
  -7   8   2        0.25        2.92      2.10 o 
  -6   8   2      185.38      166.30      3.38 o 
  -5   8   2       17.71       13.20      2.11 o 
  -4   8   2       88.98       85.43      5.00 o 
  -3   8   2      187.99      185.52      2.72 o 
  -2   8   2      535.16      537.68      6.28 o 
  -1   8   2        1.62        3.33      1.44 o 
   0   8   2      385.49      369.81      3.64 o 
   1   8   2        7.82        7.35      2.68 o 
   2   8   2       68.82       73.25      3.70 o 
   3   8   2       19.75       17.02      3.03 o 
   4   8   2       13.09       10.42      3.29 o 
   5   8   2        4.43        4.22      2.84 o 
  -8   9   2        3.88       13.22      2.94 o 
  -7   9   2        1.31        4.72      2.23 o 
  -6   9   2       57.01       68.94      2.95 o 
  -5   9   2       58.15       68.68      2.89 o 
  -4   9   2       56.49       57.64      2.60 o 
  -3   9   2      453.30      487.96      9.31 o 
  -2   9   2       45.41       41.93      2.30 o 
  -1   9   2      402.14      376.44     10.58 o 
   0   9   2      115.87      120.16      4.10 o 
   1   9   2      519.19      507.54      7.11 o 
   2   9   2        7.65        8.07      3.01 o 
   3   9   2       63.04       63.91      4.05 o 
   4   9   2        4.26       10.45      3.75 o 
  -7  10   2       31.91       29.21      3.67 o 
  -6  10   2       20.51       21.12      2.59 o 
  -5  10   2        2.80        4.05      2.28 o 
  -4  10   2       22.85       17.94      2.33 o 
  -3  10   2        1.09        0.76      2.79 o 
  -2  10   2       36.08       44.55      2.21 o 
  -1  10   2        6.94        9.38      2.90 o 
   0  10   2       11.26       11.10      2.83 o 
   1  10   2        0.02       -0.32      3.08 o 
   2  10   2      131.94      131.00      4.78 o 
   3  10   2        0.59       -0.43      3.24 o 
   4  10   2       29.91       30.90      4.18 o 
  -6  11   2        3.57        7.25      2.78 o 
  -5  11   2       28.95       26.26      2.73 o 
  -4  11   2       20.86       24.01      2.40 o 
  -3  11   2       18.69       19.61      3.46 o 
  -2  11   2       47.41       48.48      2.40 o 
  -1  11   2       24.53       28.65      3.33 o 
   0  11   2        5.66        3.05      3.31 o 
   1  11   2        3.77        3.13      3.27 o 
   2  11   2       16.29       20.98      4.35 o 
   3  11   2        0.07       -0.14      3.84 o 
  -5  12   2       14.82       14.09      2.86 o 
  -4  12   2       15.85       15.05      2.55 o 
  -3  12   2       35.12       39.65      3.82 o 
  -2  12   2        3.40        3.50      2.27 o 
  -1  12   2       32.75       41.95      4.04 o 
   0  12   2        0.26        3.30      3.24 o 
   1  12   2       19.46       24.36      4.16 o 
  -4  13   2       12.19       12.09      4.06 o 
  -3  13   2       25.42       34.65      4.53 o 
  -2  13   2       30.27       33.41      3.93 o 
  -1  13   2       31.42       39.49      3.94 o 
   0 -13   3       13.67       16.29      3.68 o 
   1 -13   3       46.37       40.14      3.87 o 
   2 -13   3       35.88       48.09      7.88 o 
   3 -13   3       87.03      105.62      5.57 o 
   4 -13   3        3.01        2.32      3.97 o 
  -2 -12   3        2.56       -0.48      3.99 o 
  -1 -12   3       37.11       31.66      3.84 o 
   0 -12   3       14.62        9.58      3.49 o 
   1 -12   3        1.89        2.85      2.27 o 
   2 -12   3       28.27       22.55      2.43 o 
   3 -12   3       34.09       34.94      4.11 o 
   4 -12   3        4.99       -2.09      3.84 o 
   5 -12   3        6.37        4.25      3.33 o 
  -3 -11   3       21.14       15.44      3.91 o 
  -2 -11   3      148.36      149.04      5.31 o 
  -1 -11   3        1.18       -0.22      3.27 o 
   0 -11   3       38.58       37.79      3.35 o 
   1 -11   3       14.69        8.23      1.97 o 
   2 -11   3        0.12       -1.92      1.92 o 
   3 -11   3        0.20        0.23      3.30 o 
   4 -11   3        5.46        1.59      2.94 o 
   5 -11   3        5.06        6.95      3.33 o 
   6 -11   3       18.07       15.12      3.74 o 
  -4 -10   3       14.66       16.23      3.33 o 
  -3 -10   3       30.71       31.83      3.78 o 
  -2 -10   3       46.13       40.16      3.69 o 
  -1 -10   3       76.47       79.30      4.26 o 
   0 -10   3        9.68       14.70      1.90 o 
   1 -10   3       59.99       61.42      2.39 o 
   2 -10   3       24.81       22.54      1.89 o 
   3 -10   3       21.85       24.62      3.53 o 
   4 -10   3        0.54        2.67      3.22 o 
   5 -10   3       16.47       14.09      3.16 o 
   6 -10   3        0.01        0.55      3.83 o 
   7 -10   3       14.26       13.63      4.33 o 
  -5  -9   3       17.31       16.72      3.61 o 
  -4  -9   3       31.13       27.51      3.47 o 
  -3  -9   3       61.96       68.64      4.06 o 
  -2  -9   3       42.61       35.05      3.48 o 
  -1  -9   3       61.76       68.54      3.94 o 
   0  -9   3      255.86      249.67      6.34 o 
   1  -9   3       30.03       29.98      2.78 o 
   2  -9   3      414.16      409.15     18.11 o 
   3  -9   3       49.02       49.24      2.51 o 
   4  -9   3      320.81      317.18      6.25 o 
   5  -9   3       11.66        9.17      3.25 o 
   6  -9   3       36.40       40.91      4.11 o 
   7  -9   3        0.27        0.89      3.51 o 
  -5  -8   3       55.43       50.97      3.89 o 
  -4  -8   3      243.42      216.74      5.45 o 
  -3  -8   3        7.18        4.83      3.40 o 
  -2  -8   3      204.84      216.11      5.06 o 
  -1  -8   3      157.40      152.03      3.60 o 
   0  -8   3      698.43      750.38      4.95 o 
   1  -8   3      111.90      107.11      2.49 o 
   2  -8   3      102.59      109.32      3.40 o 
   3  -8   3      242.80      264.69     13.48 o 
   4  -8   3        6.13       -1.27      3.14 o 
   5  -8   3       47.65       57.25      3.91 o 
   6  -8   3       80.94       81.52      4.42 o 
   7  -8   3        8.19       17.23      7.42 o 
   8  -8   3        0.82       20.02      3.57 o 
  -6  -7   3       11.64       17.01      2.74 o 
  -5  -7   3       76.14       84.46      9.01 o 
  -4  -7   3      426.40      444.56      6.76 o 
  -3  -7   3        9.18        8.40      3.01 o 
  -2  -7   3       67.29       67.58      3.44 o 
  -1  -7   3       48.02       41.52      2.83 o 
   0  -7   3      329.95      371.17     30.55 o 
   1  -7   3       25.37       24.16      3.73 o 
   2  -7   3      450.46      472.80      7.71 o 
   3  -7   3      271.82      252.28      2.83 o 
   4  -7   3      288.97      290.02      5.23 o 
   5  -7   3      135.05      139.01      2.89 o 
   6  -7   3      461.25      496.50      4.86 o 
   7  -7   3       26.49       37.63      6.21 o 
   8  -7   3       52.26       65.93      3.99 o 
  -7  -6   3        2.10        8.01      2.59 o 
  -6  -6   3       51.22       55.40      3.14 o 
  -5  -6   3        0.84        7.54      6.00 o 
  -4  -6   3        6.15        3.76      1.80 o 
  -3  -6   3      670.84      700.44      4.34 o 
  -2  -6   3      235.73      249.49      3.53 o 
  -1  -6   3     1412.53     1442.00     11.99 o 
   0  -6   3      694.69      731.60     27.79 o 
   1  -6   3       73.93       76.50      3.15 o 
   2  -6   3       30.78       26.19      1.37 o 
   3  -6   3       27.89       23.42      1.06 o 
   4  -6   3       63.53       69.55      6.18 o 
   5  -6   3        1.87        1.51      1.22 o 
   6  -6   3       63.05       64.14      2.05 o 
   7  -6   3       70.76       75.28      2.23 o 
   8  -6   3        9.66        6.56      3.07 o 
  -7  -5   3       35.94       35.86      2.89 o 
  -6  -5   3      174.13      154.35      3.96 o 
  -5  -5   3       69.45       65.28      1.95 o 
  -4  -5   3      348.57      342.30      3.62 o 
  -3  -5   3      345.12      367.48      2.56 o 
  -2  -5   3      499.98      501.50      5.46 o 
  -1  -5   3     1696.51     1722.38     17.84 o 
   0  -5   3     1122.79     1091.98     22.49 o 
   1  -5   3      205.05      218.09      4.76 o 
   2  -5   3       73.07       64.35      1.00 o 
   3  -5   3        1.01       -0.14      0.68 o 
   4  -5   3      135.80      141.97      2.48 o 
   5  -5   3        5.11        2.83      1.20 o 
   6  -5   3       35.78       39.63      1.78 o 
   7  -5   3       23.10       22.61      3.05 o 
   8  -5   3        2.31       -2.07      3.08 o 
  -7  -4   3        1.21       -1.69      2.46 o 
  -6  -4   3       79.06       82.57      3.41 o 
  -5  -4   3      182.66      166.05      2.53 o 
  -4  -4   3       66.06       65.21      1.45 o 
  -3  -4   3       21.79       26.62      1.32 o 
  -2  -4   3       78.89       69.19      0.90 o 
  -1  -4   3      734.62      740.25      9.94 o 
   0  -4   3      401.64      363.70      2.35 o 
   1  -4   3     3029.23     2841.24     17.02 o 
   2  -4   3     2696.55     2576.81     10.56 o 
   3  -4   3      134.28      114.17      1.55 o 
   4  -4   3        6.28        9.01      0.83 o 
   5  -4   3       61.10       65.46      1.60 o 
   6  -4   3       28.00       23.45      2.30 o 
   7  -4   3        0.04        1.88      2.04 o 
   8  -4   3       18.20       14.25      2.87 o 
  -8  -3   3        6.04        0.77      2.67 o 
  -7  -3   3       10.04        2.67      2.69 o 
  -6  -3   3        0.43        3.38      2.12 o 
  -5  -3   3       67.55       70.79      1.83 o 
  -4  -3   3        3.78        2.87      1.15 o 
  -3  -3   3      693.67      722.84      4.38 o 
  -2  -3   3      941.71     1009.66      5.75 o 
  -1  -3   3      197.59      194.39      1.37 o 
   0  -3   3       11.24       16.30      0.82 o 
   1  -3   3     1709.73     1767.02      8.08 o 
   2  -3   3      320.28      325.84      2.97 o 
   3  -3   3      723.70      710.41      5.72 o 
   4  -3   3        3.59        3.49      0.71 o 
   5  -3   3       20.95       23.41      1.58 o 
   6  -3   3       17.75       16.99      2.64 o 
   7  -3   3       76.48       75.50      2.78 o 
   8  -3   3        1.74        0.95      2.33 o 
  -8  -2   3        8.95        9.23      2.39 o 
  -7  -2   3        0.76        0.38      1.68 o 
  -6  -2   3       22.92       33.16      1.94 o 
  -5  -2   3        5.23        6.14      1.07 o 
  -4  -2   3      192.07      211.29      1.87 o 
  -3  -2   3      274.97      276.90      2.26 o 
  -2  -2   3       39.47       67.47      1.34 o 
  -1  -2   3     2966.75     3067.90     13.73 o 
   0  -2   3       50.67       69.32      1.97 o 
   1  -2   3     2416.15     2527.85      6.65 o 
   2  -2   3      701.06      647.22      2.75 o 
   3  -2   3      751.63      743.90      2.97 o 
   4  -2   3     2119.56     2062.37     20.87 o 
   5  -2   3      265.65      249.52      3.79 o 
   6  -2   3      559.09      564.40      4.87 o 
   7  -2   3      214.37      203.89      3.65 o 
   8  -2   3      189.31      173.39      4.40 o 
  -8  -1   3        9.09       10.63      2.70 o 
  -7  -1   3        9.53        5.77      1.85 o 
  -6  -1   3       57.75       53.29      2.11 o 
  -5  -1   3      169.30      169.97      1.89 o 
  -4  -1   3       18.13       17.04      0.75 o 
  -3  -1   3     1270.67     1263.66     13.01 o 
  -2  -1   3      382.30      375.78      3.40 o 
  -1  -1   3     3284.38     3413.94     15.48 o 
   0  -1   3      116.59      123.34      1.16 o 
   1  -1   3    14490.38    14286.84    160.68 o 
   2  -1   3     3137.75     3104.03     10.22 o 
   3  -1   3     1534.37     1508.28     10.73 o 
   4  -1   3     1253.38     1248.99      6.76 o 
   5  -1   3      103.77      109.37      2.85 o 
   6  -1   3      613.13      602.04     19.83 o 
   7  -1   3       22.61       18.79      1.85 o 
   8  -1   3      100.36       95.08      2.52 o 
  -8   0   3        1.99        1.71      2.91 o 
  -7   0   3        0.81       -1.42      1.79 o 
  -6   0   3       37.84       38.74      1.91 o 
  -5   0   3      183.99      195.04      5.35 o 
  -4   0   3      119.37      122.45      2.52 o 
  -3   0   3     1204.21     1232.20     11.12 o 
  -2   0   3     1780.24     1759.70     13.63 o 
  -1   0   3     4652.42     4564.67      8.26 o 
   0   0   3    11064.80    10458.74     46.62 o 
   1   0   3      154.55      188.07      4.16 o 
   2   0   3     1919.51     1834.65      5.51 o 
   3   0   3       99.95      108.51      2.12 o 
   4   0   3     3051.20     3191.37     17.58 o 
   5   0   3      242.94      236.91      3.11 o 
   6   0   3      473.23      476.57      6.11 o 
   7   0   3        0.59       -0.64      1.62 o 
   8   0   3       20.28       18.18      1.87 o 
  -9   1   3        0.04       -1.51      2.33 o 
  -8   1   3        1.11       -0.60      2.09 o 
  -7   1   3        6.42        6.59      2.76 o 
  -6   1   3      156.75      157.43      4.23 o 
  -5   1   3       38.09       34.32      1.92 o 
  -4   1   3        1.32        1.70      0.86 o 
  -3   1   3       59.04       65.06      2.00 o 
  -2   1   3       63.49       78.94      4.82 o 
  -1   1   3     1457.43     1590.68      3.43 o 
   0   1   3     1076.29     1063.03      4.09 o 
   1   1   3      157.18      170.58      2.37 o 
   2   1   3      190.75      242.67      2.14 o 
   3   1   3       10.57       18.83      0.68 o 
   4   1   3      157.41      158.48      2.34 o 
   5   1   3      118.00      115.32      2.48 o 
   6   1   3       90.90       81.07      2.06 o 
   7   1   3       64.16       65.16      2.12 o 
   8   1   3        0.68       -1.48      1.65 o 
  -9   2   3        0.29        3.46      2.54 o 
  -8   2   3        1.21        0.52      2.94 o 
  -7   2   3       83.74       85.71      3.94 o 
  -6   2   3      117.87      104.08      4.76 o 
  -5   2   3      469.07      489.12      6.80 o 
  -4   2   3      115.70      110.30      1.40 o 
  -3   2   3     1691.04     1625.80      8.12 o 
  -2   2   3     6030.69     5781.55     18.20 o 
  -1   2   3    14955.54    14503.57    112.96 o 
   0   2   3     1111.34      979.89     16.19 o 
   1   2   3     2413.50     2424.95     17.23 o 
   2   2   3     3107.83     3251.21      6.09 o 
   3   2   3      140.59      166.03      1.54 o 
   4   2   3      210.84      210.28      2.58 o 
   5   2   3      336.24      322.56      4.00 o 
   6   2   3      160.58      160.99      2.97 o 
   7   2   3        4.98        1.68      1.51 o 
   8   2   3       15.86       12.66      1.69 o 
  -9   3   3        0.97       -1.61      3.10 o 
  -8   3   3       29.89       23.05      3.14 o 
  -7   3   3        0.14       -2.22      2.66 o 
  -6   3   3        0.06       -0.82      1.65 o 
  -5   3   3        0.64        0.82      0.90 o 
  -4   3   3      957.34      996.22      6.10 o 
  -3   3   3       12.81       11.30      0.57 o 
  -2   3   3     1960.82     1869.82     12.11 o 
  -1   3   3      251.70      238.21      4.80 o 
   0   3   3     2337.40     2219.14     10.55 o 
   1   3   3      700.03      735.01      3.29 o 
   2   3   3      687.84      697.66      5.43 o 
   3   3   3       33.38       46.97      2.47 o 
   4   3   3      405.04      429.04      6.88 o 
   5   3   3       18.62       13.77      1.82 o 
   6   3   3      159.54      161.30      3.02 o 
   7   3   3       23.99       20.42      2.17 o 
  -9   4   3        3.34        0.36      2.80 o 
  -8   4   3       38.23       35.60      3.61 o 
  -7   4   3        3.96        4.67      2.75 o 
  -6   4   3       62.66       53.28      2.48 o 
  -5   4   3       10.59        8.20      1.40 o 
  -4   4   3       20.77       18.12      0.87 o 
  -3   4   3      578.38      599.35      3.59 o 
  -2   4   3       17.01       32.79      1.74 o 
  -1   4   3      584.97      660.88      7.73 o 
   0   4   3      336.66      319.21      5.42 o 
   1   4   3      179.65      189.27      1.73 o 
   2   4   3     1831.37     1931.84      8.15 o 
   3   4   3       35.31       40.01      1.82 o 
   4   4   3        0.48        3.04      1.68 o 
   5   4   3        4.18        6.03      1.93 o 
   6   4   3       12.30        8.93      1.79 o 
   7   4   3        2.97        5.02      2.22 o 
  -9   5   3        3.40        3.14      2.78 o 
  -8   5   3       48.91       56.79      3.47 o 
  -7   5   3       33.02       34.93      2.94 o 
  -6   5   3      272.33      270.71      7.86 o 
  -5   5   3      250.29      236.34      2.98 o 
  -4   5   3      364.34      355.22      3.11 o 
  -3   5   3      684.29      689.77      6.07 o 
  -2   5   3      410.16      476.28      4.26 o 
  -1   5   3       45.86       54.85      3.02 o 
   0   5   3       13.37       13.24      1.00 o 
   1   5   3      910.03      958.85     26.69 o 
   2   5   3      192.55      189.50      2.39 o 
   3   5   3      589.54      620.68      4.86 o 
   4   5   3       70.22       73.58      2.62 o 
   5   5   3      141.52      152.67      2.81 o 
   6   5   3        1.45        0.42      1.92 o 
   7   5   3       14.17       13.17      2.15 o 
  -8   6   3        0.10        5.34      2.73 o 
  -7   6   3        0.04        1.14      1.74 o 
  -6   6   3       10.22        4.98      1.92 o 
  -5   6   3      211.83      196.37      3.42 o 
  -4   6   3      147.25      135.64      1.92 o 
  -3   6   3      651.07      660.64      6.84 o 
  -2   6   3     1119.78     1080.26      5.02 o 
  -1   6   3      428.71      456.20      4.99 o 
   0   6   3      209.88      231.24      2.59 o 
   1   6   3      248.82      248.95      4.18 o 
   2   6   3      375.21      386.18      5.29 o 
   3   6   3       29.81       26.31      2.79 o 
   4   6   3      147.25      146.21      2.27 o 
   5   6   3      235.74      242.02      3.22 o 
   6   6   3       26.53       25.15      2.59 o 
  -8   7   3        1.64        0.47      3.08 o 
  -7   7   3        2.92        2.10      2.00 o 
  -6   7   3      130.24      130.30      2.76 o 
  -5   7   3      216.31      225.91      2.64 o 
  -4   7   3        5.55        7.97      1.69 o 
  -3   7   3       75.55       68.74      2.68 o 
  -2   7   3      737.42      761.30      6.93 o 
  -1   7   3       32.36       41.74      1.92 o 
   0   7   3      269.20      252.01      8.21 o 
   1   7   3       11.97       14.40      2.40 o 
   2   7   3      254.08      243.57      4.84 o 
   3   7   3       28.78       27.07      3.07 o 
   4   7   3       90.75       81.45      3.77 o 
   5   7   3       99.70      106.38      3.23 o 
   6   7   3        0.04        0.10      2.52 o 
  -8   8   3       21.44       28.69      3.14 o 
  -7   8   3        0.46        1.70      2.42 o 
  -6   8   3       10.61       10.00      2.00 o 
  -5   8   3        0.25        0.12      1.98 o 
  -4   8   3       22.43       25.40      2.04 o 
  -3   8   3       53.38       52.49      1.87 o 
  -2   8   3      277.83      278.05     12.99 o 
  -1   8   3      140.45      129.45      2.42 o 
   0   8   3        2.22       -0.79      2.70 o 
   1   8   3       65.31       59.20      3.43 o 
   2   8   3       51.78       46.17      3.39 o 
   3   8   3        4.53       -0.17      2.86 o 
   4   8   3        4.99        3.85      3.18 o 
   5   8   3        4.69        3.60      3.37 o 
  -8   9   3        0.01        9.99      3.01 o 
  -7   9   3       47.06       62.73     10.99 o 
  -6   9   3       31.21       32.10      3.34 o 
  -5   9   3      111.76      120.36      3.29 o 
  -4   9   3       45.07       47.96      2.46 o 
  -3   9   3       54.97       50.36      2.06 o 
  -2   9   3      100.22      103.13      2.48 o 
  -1   9   3        0.21        2.72      1.66 o 
   0   9   3        2.93        0.90      2.83 o 
   1   9   3        3.19        0.86      2.95 o 
   2   9   3        0.06       -2.47      2.96 o 
   3   9   3      112.89      107.08      4.28 o 
   4   9   3       12.16        6.70      2.92 o 
  -7  10   3        0.41        5.43      3.72 o 
  -6  10   3       11.26       12.19      3.19 o 
  -5  10   3        0.76        1.91      2.22 o 
  -4  10   3        0.51        0.79      2.04 o 
  -3  10   3        4.01        2.01      1.65 o 
  -2  10   3       12.96       12.27      1.83 o 
  -1  10   3        2.98        1.07      2.67 o 
   0  10   3       39.06       33.92      3.20 o 
   1  10   3        3.13        4.21      3.05 o 
   2  10   3       25.88       18.91      3.49 o 
   3  10   3       64.43       81.81      4.52 o 
   4  10   3        0.89        0.54      3.98 o 
  -6  11   3        0.70       -0.67      3.88 o 
  -5  11   3       49.36       61.41      3.57 o 
  -4  11   3       54.91       58.39      4.21 o 
  -3  11   3       27.54       31.12      3.28 o 
  -2  11   3       68.37       90.55      3.79 o 
  -1  11   3       18.24       15.61      3.21 o 
   0  11   3        0.27        1.80      3.10 o 
   1  11   3        9.87       14.15      3.77 o 
   2  11   3        8.70       10.35      3.38 o 
   3  11   3       21.94       19.95      3.87 o 
  -5  12   3        0.77        0.75      2.45 o 
  -4  12   3        0.01        1.17      2.42 o 
  -3  12   3        0.00        0.62      2.90 o 
  -2  12   3       10.11        7.64      3.34 o 
  -1  12   3       11.89       12.78      3.61 o 
   0  12   3       33.41       32.38      4.09 o 
   1  12   3        1.65        1.30      4.03 o 
  -4  13   3        8.56        6.14      3.93 o 
  -3  13   3        1.91        2.43      3.81 o 
  -2  13   3       12.84       18.25      3.76 o 
  -1  13   3       73.97       84.57      4.93 o 
   0 -13   4        0.05       -3.90      3.90 o 
   1 -13   4       15.95        7.70      3.35 o 
   2 -13   4       20.35       26.43      8.44 o 
   3 -13   4        1.01        5.68      3.79 o 
   4 -13   4       39.02       46.27      4.31 o 
  -2 -12   4       29.60       30.55      4.32 o 
  -1 -12   4       20.58       18.04      3.53 o 
   0 -12   4        7.70        3.51      3.42 o 
   1 -12   4       61.83       63.76      5.19 o 
   2 -12   4        9.23        5.86      2.02 o 
   3 -12   4        0.22       -3.22      3.22 o 
   4 -12   4       12.70        8.69      3.70 o 
   5 -12   4        8.22        7.53      3.43 o 
  -3 -11   4       13.12        5.99      3.34 o 
  -2 -11   4        0.33       -3.21      3.27 o 
  -1 -11   4       10.82        6.65      3.18 o 
   0 -11   4        0.51       -1.49      1.96 o 
   1 -11   4        1.60       -0.28      1.87 o 
   2 -11   4       35.78       28.69      5.66 o 
   3 -11   4        0.05       -0.26      3.18 o 
   4 -11   4        6.27        8.02      3.57 o 
   5 -11   4        3.67        2.82      3.52 o 
   6 -11   4        0.71        1.35      3.26 o 
  -4 -10   4       35.62       30.18      3.97 o 
  -3 -10   4      143.66      125.26      4.91 o 
  -2 -10   4        6.24        5.30      3.11 o 
  -1 -10   4      193.80      188.72      5.11 o 
   0 -10   4        0.15        4.41      2.33 o 
   1 -10   4       52.11       54.46      2.28 o 
   2 -10   4       66.58       68.39      7.90 o 
   3 -10   4       75.21       79.31      4.08 o 
   4 -10   4       19.37       18.89      3.33 o 
   5 -10   4        0.71       -2.79      3.60 o 
   6 -10   4       43.04       41.27      4.49 o 
   7 -10   4        6.01        3.64      4.11 o 
  -5  -9   4        0.08       -1.25      3.40 o 
  -4  -9   4       41.03       41.41      3.74 o 
  -3  -9   4        2.70       -1.32      3.35 o 
  -2  -9   4       45.47       46.66      3.62 o 
  -1  -9   4       86.21       73.34      2.27 o 
   0  -9   4       44.08       54.55      3.84 o 
   1  -9   4      324.43      302.41     12.71 o 
   2  -9   4       21.70       26.61      2.85 o 
   3  -9   4      364.22      376.11      6.37 o 
   4  -9   4       29.23       30.24      3.61 o 
   5  -9   4       43.18       54.00      3.93 o 
   6  -9   4        2.96        0.05      3.23 o 
   7  -9   4       29.85       42.54      4.37 o 
  -5  -8   4       52.72       43.63      3.64 o 
  -4  -8   4        0.09       -3.57      3.57 o 
  -3  -8   4      602.61      560.36      7.72 o 
  -2  -8   4        0.10       -0.25      2.87 o 
  -1  -8   4      454.41      413.21      3.85 o 
   0  -8   4       83.59       85.55      2.23 o 
   1  -8   4      111.83      124.29      2.61 o 
   2  -8   4      110.54      103.88      2.43 o 
   3  -8   4      117.94      104.54      4.62 o 
   4  -8   4        0.69       -1.47      3.01 o 
   5  -8   4       31.07       31.37      3.52 o 
   6  -8   4        0.24        0.75      2.15 o 
   7  -8   4       54.21       52.28      4.10 o 
   8  -8   4        5.41       14.71      3.14 o 
  -6  -7   4       11.93       14.41      2.82 o 
  -5  -7   4        7.10        7.25      2.20 o 
  -4  -7   4       17.51       14.58      3.36 o 
  -3  -7   4        0.16        0.11      2.94 o 
  -2  -7   4      154.93      149.13      3.64 o 
  -1  -7   4        4.10        4.16      1.31 o 
   0  -7   4      231.40      244.09      2.82 o 
   1  -7   4     1153.11     1188.80     16.53 o 
   2  -7   4      504.49      552.62     16.07 o 
   3  -7   4      142.65      146.36      4.38 o 
   4  -7   4        0.00       -0.43      2.40 o 
   5  -7   4        2.65        1.47      2.91 o 
   6  -7   4        2.87        5.27      2.18 o 
   7  -7   4       22.35       30.93      5.91 o 
   8  -7   4        0.40       11.46      3.26 o 
  -7  -6   4       98.56       99.99      3.55 o 
  -6  -6   4       23.82       25.08      2.92 o 
  -5  -6   4      123.84      128.87      5.29 o 
  -4  -6   4       87.84       86.50      1.82 o 
  -3  -6   4       29.03       32.92      4.59 o 
  -2  -6   4      120.34      118.71      2.81 o 
  -1  -6   4      227.51      240.61      2.54 o 
   0  -6   4     1684.13     1625.92      5.96 o 
   1  -6   4      114.03      100.29      1.84 o 
   2  -6   4     1953.39     1857.69     10.81 o 
   3  -6   4      962.97      961.41     12.44 o 
   4  -6   4      677.47      705.77      7.09 o 
   5  -6   4       75.29       80.17      1.95 o 
   6  -6   4       37.43       36.56      1.80 o 
   7  -6   4       59.35       60.35      2.72 o 
   8  -6   4        7.32       13.20      3.41 o 
  -7  -5   4        3.18        3.97      2.61 o 
  -6  -5   4       54.28       52.64      3.13 o 
  -5  -5   4      136.16      126.64      3.14 o 
  -4  -5   4        6.37        9.75      1.31 o 
  -3  -5   4      621.59      622.55      3.91 o 
  -2  -5   4        9.39        8.65      0.82 o 
  -1  -5   4       66.73       80.00      2.98 o 
   0  -5   4      246.67      280.45      3.08 o 
   1  -5   4      151.22      177.39      2.28 o 
   2  -5   4      595.45      571.92      5.90 o 
   3  -5   4      233.98      228.15      3.09 o 
   4  -5   4      173.79      197.40      4.53 o 
   5  -5   4       14.87       16.08      1.55 o 
   6  -5   4       38.08       41.47      1.81 o 
   7  -5   4        3.51        1.73      2.29 o 
   8  -5   4       25.56       24.87      2.60 o 
  -7  -4   4       59.18       65.00      3.27 o 
  -6  -4   4       54.86       45.07      2.92 o 
  -5  -4   4      458.22      470.48      6.56 o 
  -4  -4   4      123.15      118.74      2.12 o 
  -3  -4   4       60.93       53.30      0.97 o 
  -2  -4   4       50.22       54.54      0.69 o 
  -1  -4   4      369.35      349.35      3.72 o 
   0  -4   4      181.18      206.65      1.88 o 
   1  -4   4       67.74       67.81      1.31 o 
   2  -4   4     1313.12     1343.91      7.61 o 
   3  -4   4       67.38       76.57      2.33 o 
   4  -4   4      280.13      301.48      3.68 o 
   5  -4   4      106.31      118.38      2.65 o 
   6  -4   4       43.68       48.49      3.88 o 
   7  -4   4       19.58       10.90      2.97 o 
   8  -4   4        4.79        1.27      3.08 o 
  -8  -3   4       12.19        4.39      2.77 o 
  -7  -3   4        7.31        1.16      2.55 o 
  -6  -3   4       66.27       68.70      2.95 o 
  -5  -3   4      201.15      200.50      2.59 o 
  -4  -3   4      970.02      981.77      7.54 o 
  -3  -3   4        3.11        3.21      0.63 o 
  -2  -3   4     2235.06     2165.46      9.21 o 
  -1  -3   4      896.45      986.71     11.52 o 
   0  -3   4     3965.80     3829.75     12.60 o 
   1  -3   4     2605.99     2760.37     51.38 o 
   2  -3   4      745.97      621.19      4.25 o 
   3  -3   4       72.44       79.85      1.19 o 
   4  -3   4       65.48       70.34      2.00 o 
   5  -3   4        7.08        8.02      1.20 o 
   6  -3   4        9.34        6.58      2.10 o 
   7  -3   4        2.86        3.16      2.18 o 
   8  -3   4        9.66       13.48      3.32 o 
  -8  -2   4        5.64        7.39      2.52 o 
  -7  -2   4        1.05        2.35      2.49 o 
  -6  -2   4      189.76      176.64      4.17 o 
  -5  -2   4       17.18       16.94      1.42 o 
  -4  -2   4      275.69      292.24      2.81 o 
  -3  -2   4      379.99      414.06      2.62 o 
  -2  -2   4     1063.59     1145.96      3.33 o 
  -1  -2   4      127.52      134.48      1.37 o 
   0  -2   4     9075.48     9276.66     37.76 o 
   1  -2   4       69.59       62.26      1.36 o 
   2  -2   4      277.39      296.21      9.66 o 
   3  -2   4      766.57      774.23      2.77 o 
   4  -2   4        0.32       -0.31      0.99 o 
   5  -2   4       45.79       50.41      2.01 o 
   6  -2   4      112.69      110.88      3.04 o 
   7  -2   4       36.27       44.31      2.44 o 
   8  -2   4       21.03       25.76      2.08 o 
  -8  -1   4       45.36       33.90      2.97 o 
  -7  -1   4       72.47       77.61      2.34 o 
  -6  -1   4      120.58      106.50      2.14 o 
  -5  -1   4      136.05      137.66      1.94 o 
  -4  -1   4      176.93      161.34      1.29 o 
  -3  -1   4      101.28      102.37      1.06 o 
  -2  -1   4      228.80      231.72      4.70 o 
  -1  -1   4        0.33        1.27      0.40 o 
   0  -1   4     4325.57     4421.87      7.19 o 
   1  -1   4      986.79     1071.50      3.94 o 
   2  -1   4     1294.46     1382.75      9.56 o 
   3  -1   4     1145.79     1149.53      7.16 o 
   4  -1   4      447.77      460.74      5.11 o 
   5  -1   4       55.52       50.06      2.09 o 
   6  -1   4      119.28      118.73      3.06 o 
   7  -1   4       36.07       31.60      1.84 o 
   8  -1   4        5.65        8.20      1.89 o 
  -8   0   4        1.52        1.34      2.75 o 
  -7   0   4        2.68        2.60      2.59 o 
  -6   0   4      236.98      253.47      5.93 o 
  -5   0   4      118.76      127.93      2.60 o 
  -4   0   4     1763.92     1682.41     23.01 o 
  -3   0   4     2313.85     2447.40     28.33 o 
  -2   0   4     5948.62     5493.27     11.61 o 
  -1   0   4     1594.92     1658.32      5.49 o 
   0   0   4     2497.42     2484.81      7.61 o 
   1   0   4     1805.40     1960.14      3.68 o 
   2   0   4     1424.86     1456.53      2.88 o 
   3   0   4      591.05      618.57      6.17 o 
   4   0   4       58.55       61.62      1.16 o 
   5   0   4       61.22       49.65      1.70 o 
   6   0   4        0.42       -0.03      1.62 o 
   7   0   4       30.46       23.19      1.81 o 
   8   0   4        4.37        4.24      1.81 o 
  -9   1   4        0.82       -1.23      2.26 o 
  -8   1   4        3.28       -0.61      2.26 o 
  -7   1   4       29.47       24.50      2.93 o 
  -6   1   4        3.09        4.53      1.44 o 
  -5   1   4       82.38       84.12      4.82 o 
  -4   1   4      650.49      710.69      3.67 o 
  -3   1   4      572.37      588.00     18.49 o 
  -2   1   4     3797.69     3852.66      8.82 o 
  -1   1   4     3259.72     3196.65     23.08 o 
   0   1   4       25.83       23.04      0.47 o 
   1   1   4     1874.73     1792.28      5.18 o 
   2   1   4      579.63      664.62      3.36 o 
   3   1   4      152.25      171.04      2.66 o 
   4   1   4       85.38       69.82      2.28 o 
   5   1   4      790.40      816.36      4.91 o 
   6   1   4      156.05      138.51      2.36 o 
   7   1   4       33.28       32.80      2.27 o 
   8   1   4        0.05        0.44      1.71 o 
  -9   2   4       15.51       15.85      2.60 o 
  -8   2   4       39.03       35.53      3.80 o 
  -7   2   4       83.86       68.55      3.70 o 
  -6   2   4       73.58       70.65      2.98 o 
  -5   2   4       75.46       78.28      1.74 o 
  -4   2   4      640.28      628.34      5.08 o 
  -3   2   4      207.26      246.59      1.73 o 
  -2   2   4      387.95      393.72      4.98 o 
  -1   2   4      368.25      330.88      3.78 o 
   0   2   4      395.40      388.30      7.13 o 
   1   2   4      567.04      580.89      9.65 o 
   2   2   4       11.54       17.57      0.72 o 
   3   2   4       16.80       19.58      0.83 o 
   4   2   4      157.60      147.13      1.81 o 
   5   2   4       62.73       52.87      2.08 o 
   6   2   4      175.43      168.16      2.70 o 
   7   2   4       10.56       10.67      1.78 o 
   8   2   4       31.46       39.85      1.98 o 
  -9   3   4        7.32        7.27      3.20 o 
  -8   3   4       62.12       59.91      3.90 o 
  -7   3   4       34.52       35.70      3.28 o 
  -6   3   4      892.98      875.82     36.67 o 
  -5   3   4      189.61      180.21      2.55 o 
  -4   3   4      288.48      274.72      2.99 o 
  -3   3   4     2276.89     2032.58      5.77 o 
  -2   3   4     2351.28     2246.72     11.14 o 
  -1   3   4        1.13        3.96      0.71 o 
   0   3   4       10.95        7.54      0.58 o 
   1   3   4       26.74       39.60      1.20 o 
   2   3   4       60.54       64.92      1.01 o 
   3   3   4       39.27       32.89      1.02 o 
   4   3   4        2.55        4.15      1.14 o 
   5   3   4       33.83       43.31      5.16 o 
   6   3   4       85.91       77.92      5.02 o 
   7   3   4        7.52        3.83      1.69 o 
  -9   4   4        2.97        2.28      3.26 o 
  -8   4   4       11.75       11.74      2.96 o 
  -7   4   4        0.47       -0.68      1.66 o 
  -6   4   4      203.28      182.94     11.85 o 
  -5   4   4      332.57      298.51     13.84 o 
  -4   4   4        2.88        1.32      1.17 o 
  -3   4   4     1337.17     1254.52      3.52 o 
  -2   4   4      393.76      390.43      2.65 o 
  -1   4   4      618.57      552.59      4.90 o 
   0   4   4      157.04      178.74      2.84 o 
   1   4   4        6.42        1.10      0.90 o 
   2   4   4        0.25        0.56      0.75 o 
   3   4   4       12.05        9.21      1.95 o 
   4   4   4     1523.11     1490.90      6.65 o 
   5   4   4      110.50      108.63      2.97 o 
   6   4   4       39.02       39.50      2.17 o 
   7   4   4       43.86       44.55      2.44 o 
  -9   5   4        1.01        0.82      2.77 o 
  -8   5   4        1.47        3.35      2.86 o 
  -7   5   4        2.11        3.98      1.79 o 
  -6   5   4       61.12       66.99      3.63 o 
  -5   5   4      149.60      141.61      5.82 o 
  -4   5   4        0.33       -0.35      1.28 o 
  -3   5   4     1017.79     1040.04      5.33 o 
  -2   5   4      517.70      466.07      3.01 o 
  -1   5   4      341.03      360.97      8.90 o 
   0   5   4        0.02        2.29      1.37 o 
   1   5   4      127.41      140.66      3.21 o 
   2   5   4       40.34       46.66      1.84 o 
   3   5   4       24.21       21.17      1.25 o 
   4   5   4      454.86      465.76      3.73 o 
   5   5   4      309.34      297.29      5.91 o 
   6   5   4      149.15      152.26      2.95 o 
   7   5   4       15.73       13.88      1.96 o 
  -8   6   4        1.08        4.42      2.70 o 
  -7   6   4        3.65        9.74      2.38 o 
  -6   6   4        2.96        2.52      2.38 o 
  -5   6   4        1.89        0.03      1.77 o 
  -4   6   4       31.05       29.76      1.95 o 
  -3   6   4      334.30      332.10      7.26 o 
  -2   6   4        0.15        3.57      1.01 o 
  -1   6   4      723.82      718.65      4.84 o 
   0   6   4        0.68        1.70      0.92 o 
   1   6   4        0.20       -0.26      1.94 o 
   2   6   4        0.52       -0.47      2.14 o 
   3   6   4      306.79      304.13      3.46 o 
   4   6   4       28.23       27.23      1.54 o 
   5   6   4       41.96       40.49      3.22 o 
   6   6   4       13.02        8.33      1.95 o 
  -8   7   4       20.32       16.62      3.11 o 
  -7   7   4        0.02        0.16      1.93 o 
  -6   7   4       11.07       10.54      1.90 o 
  -5   7   4       85.13       87.15      2.34 o 
  -4   7   4      122.11      124.37      2.01 o 
  -3   7   4      487.37      523.88      5.83 o 
  -2   7   4        3.75        5.20      1.44 o 
  -1   7   4     1549.24     1615.17     10.76 o 
   0   7   4       38.38       40.32      1.53 o 
   1   7   4      391.78      401.35      5.64 o 
   2   7   4       20.05       18.36      2.67 o 
   3   7   4      468.96      453.20      6.54 o 
   4   7   4      123.90      129.54      4.28 o 
   5   7   4       50.86       48.79      3.68 o 
   6   7   4        7.75        8.07      2.36 o 
  -8   8   4       14.60       18.60      3.32 o 
  -7   8   4       33.46       36.97      2.32 o 
  -6   8   4       13.83       10.08      3.15 o 
  -5   8   4      124.83      127.43      4.32 o 
  -4   8   4       52.41       43.46      2.24 o 
  -3   8   4        0.08       -1.21      1.21 o 
  -2   8   4       14.69       14.27      1.65 o 
  -1   8   4       72.27       62.91      2.02 o 
   0   8   4      121.44      120.34      3.90 o 
   1   8   4        0.39        0.21      2.74 o 
   2   8   4       30.08       32.53      3.26 o 
   3   8   4       53.98       53.61      3.74 o 
   4   8   4       51.07       51.28      3.52 o 
   5   8   4       11.08       10.47      3.12 o 
  -7   9   4       17.69       17.66      3.63 o 
  -6   9   4        6.69        4.29      3.03 o 
  -5   9   4       65.33       58.36      3.92 o 
  -4   9   4        5.25        6.13      2.16 o 
  -3   9   4      183.96      174.89      2.50 o 
  -2   9   4       32.33       33.05      1.94 o 
  -1   9   4      371.74      346.94      3.78 o 
   0   9   4       53.01       49.74      3.50 o 
   1   9   4       35.56       31.60      3.21 o 
   2   9   4        5.63        1.06      2.92 o 
   3   9   4        5.13        3.38      3.17 o 
   4   9   4       13.93        9.71      3.48 o 
  -7  10   4       16.30       10.75      3.16 o 
  -6  10   4        6.94       12.00      3.46 o 
  -5  10   4        1.67       -0.52      2.92 o 
  -4  10   4        4.60        8.24      2.05 o 
  -3  10   4        2.35        1.94      1.39 o 
  -2  10   4        1.01       -0.31      1.70 o 
  -1  10   4      136.92      135.76      4.45 o 
   0  10   4       86.02       74.54      3.77 o 
   1  10   4       86.49       83.89      4.02 o 
   2  10   4        0.18       -0.50      2.94 o 
   3  10   4        0.54        1.27      3.21 o 
  -6  11   4        0.00       -0.87      3.83 o 
  -5  11   4        0.01        0.99      3.43 o 
  -4  11   4       29.20       28.30      2.57 o 
  -3  11   4        0.00        0.68      2.27 o 
  -2  11   4      260.86      260.01     12.41 o 
  -1  11   4       17.70       17.26      3.13 o 
   0  11   4      233.19      243.63      5.96 o 
   1  11   4      113.05      114.83      4.79 o 
   2  11   4      180.54      197.94      5.87 o 
  -5  12   4        0.12        2.54      3.32 o 
  -4  12   4        7.21        5.11      2.55 o 
  -3  12   4        5.95        7.98      2.60 o 
  -2  12   4        0.48        2.06      3.07 o 
  -1  12   4        5.41        5.62      3.18 o 
   0  12   4        4.34        7.90      3.85 o 
   1  12   4        0.75        1.64      3.36 o 
  -3  13   4       38.94       31.53      4.47 o 
  -2  13   4        0.01        3.06      3.57 o 
  -1  13   4       50.12       53.96      4.18 o 
   0 -13   5       25.88       24.00      4.12 o 
   1 -13   5       48.90       53.95      5.05 o 
   2 -13   5       18.60       25.90      4.39 o 
   3 -13   5       34.97       40.46      3.82 o 
  -2 -12   5       12.18        4.82      3.26 o 
  -1 -12   5        4.20       -0.93      3.37 o 
   0 -12   5        7.47        0.68      3.41 o 
   1 -12   5        0.76       -0.34      1.99 o 
   2 -12   5        5.35        1.33      2.36 o 
   3 -12   5       63.21       76.48      4.80 o 
   4 -12   5        0.89       -1.24      3.18 o 
   5 -12   5       10.93        7.37      3.50 o 
  -3 -11   5       13.81        5.36      3.27 o 
  -2 -11   5        1.56       -3.28      3.28 o 
  -1 -11   5        0.31       -2.92      2.92 o 
   0 -11   5        1.45        0.32      1.96 o 
   1 -11   5       43.73       36.72      2.20 o 
   2 -11   5        4.50        5.54      1.86 o 
   3 -11   5        0.94       -0.65      3.37 o 
   4 -11   5       72.78       82.23      4.59 o 
   5 -11   5        5.42        4.03      3.74 o 
   6 -11   5       55.42       58.68      4.45 o 
  -4 -10   5       38.35       22.27      3.87 o 
  -3 -10   5        2.77       -3.29      3.29 o 
  -2 -10   5      149.42      149.44      5.18 o 
  -1 -10   5       16.97       21.13      3.42 o 
   0 -10   5      113.24      106.68      2.83 o 
   1 -10   5       19.25       22.98      1.94 o 
   2 -10   5       55.73       58.59      2.75 o 
   3 -10   5       77.37       84.85      4.08 o 
   4 -10   5        6.43        8.52      3.52 o 
   5 -10   5       89.03      100.63      4.87 o 
   6 -10   5       22.89       23.74      4.17 o 
   7 -10   5        7.32        6.68      4.15 o 
  -5  -9   5        1.80       -0.52      3.22 o 
  -4  -9   5       78.80       70.47      4.10 o 
  -3  -9   5       41.03       28.57      3.86 o 
  -2  -9   5      140.70      141.57      4.59 o 
  -1  -9   5        1.25        2.45      1.65 o 
   0  -9   5      256.30      241.40      3.35 o 
   1  -9   5      196.83      185.97      4.53 o 
   2  -9   5        1.83        0.61      1.73 o 
   3  -9   5      169.73      172.53      4.76 o 
   4  -9   5       30.49       19.37      3.09 o 
   5  -9   5      118.82      135.93      4.98 o 
   6  -9   5       16.62       23.55      2.45 o 
   7  -9   5       16.42       20.15      4.01 o 
  -5  -8   5        0.03       -1.49      3.00 o 
  -4  -8   5       15.43        6.73      3.20 o 
  -3  -8   5      246.87      250.03      5.95 o 
  -2  -8   5      314.68      318.48      5.89 o 
  -1  -8   5     1820.15     1742.45     39.86 o 
   0  -8   5      114.93      113.83      4.49 o 
   1  -8   5     2208.60     2071.67      7.95 o 
   2  -8   5     1544.88     1430.98     52.91 o 
   3  -8   5      893.21      827.35     17.63 o 
   4  -8   5      150.82      140.66      4.37 o 
   5  -8   5       16.57       18.31      3.18 o 
   6  -8   5      100.23      100.17      3.98 o 
   7  -8   5       10.27        9.51      3.32 o 
  -6  -7   5       28.24       26.51      2.97 o 
  -5  -7   5       65.24       66.99      5.19 o 
  -4  -7   5      330.31      310.72      5.91 o 
  -3  -7   5      113.83      114.90      4.26 o 
  -2  -7   5      168.16      167.18      9.72 o 
  -1  -7   5      347.41      332.63      3.25 o 
   0  -7   5       60.10       56.16      1.85 o 
   1  -7   5      104.01       90.37      4.18 o 
   2  -7   5       57.08       62.97      2.66 o 
   3  -7   5       90.80       77.31      1.98 o 
   4  -7   5      121.49      114.34      3.72 o 
   5  -7   5        1.75        4.84      2.93 o 
   6  -7   5        0.35        0.44      2.16 o 
   7  -7   5       24.54       24.21      2.39 o 
   8  -7   5       21.12       33.85      3.75 o 
  -7  -6   5        9.18       10.60      2.71 o 
  -6  -6   5       52.84       61.36      3.13 o 
  -5  -6   5      159.23      159.43      2.68 o 
  -4  -6   5       36.83       36.36      1.77 o 
  -3  -6   5      946.28      921.15      5.37 o 
  -2  -6   5       84.50       76.77      1.45 o 
  -1  -6   5       19.78       15.60      1.39 o 
   0  -6   5        6.49        6.15      1.11 o 
   1  -6   5      611.17      607.35     13.09 o 
   2  -6   5      139.47      139.64      2.50 o 
   3  -6   5        0.09       -0.01      1.02 o 
   4  -6   5      147.40      169.80      3.99 o 
   5  -6   5        8.31       10.78      1.47 o 
   6  -6   5        0.60        2.12      2.20 o 
   7  -6   5        2.17        6.56      5.20 o 
   8  -6   5        0.57        4.88      4.45 o 
  -7  -5   5        9.92       14.97      3.00 o 
  -6  -5   5        0.01        1.45      2.45 o 
  -5  -5   5       18.88       20.72      1.70 o 
  -4  -5   5      135.01      141.24      2.33 o 
  -3  -5   5     1084.71     1073.24      9.27 o 
  -2  -5   5      273.77      269.96      3.55 o 
  -1  -5   5      907.97      865.30      6.61 o 
   0  -5   5     1557.59     1558.12      8.48 o 
   1  -5   5     2355.64     2274.18     17.09 o 
   2  -5   5      281.42      265.67      2.64 o 
   3  -5   5      781.67      760.17     10.71 o 
   4  -5   5       85.86       94.24      2.13 o 
   5  -5   5       12.16       12.80      1.41 o 
   6  -5   5      167.93      168.44      2.52 o 
   7  -5   5        0.30        1.09      2.31 o 
   8  -5   5        6.51        6.37      2.65 o 
  -7  -4   5       31.55       29.97      3.18 o 
  -6  -4   5       14.98       12.17      2.68 o 
  -5  -4   5      240.68      230.75      7.18 o 
  -4  -4   5      325.49      313.86      2.90 o 
  -3  -4   5      177.65      190.79      1.60 o 
  -2  -4   5        2.70        3.60      0.47 o 
  -1  -4   5     1475.65     1494.36     12.24 o 
   0  -4   5       75.57       80.00      1.97 o 
   1  -4   5     3824.89     3812.18     70.31 o 
   2  -4   5      152.95      157.62      2.66 o 
   3  -4   5      375.95      372.99      2.81 o 
   4  -4   5        0.18        1.70      1.10 o 
   5  -4   5       47.53       54.08      1.63 o 
   6  -4   5        0.62        1.84      2.02 o 
   7  -4   5       93.01      102.24      5.94 o 
   8  -4   5        8.62        4.37      2.29 o 
  -8  -3   5       49.36       51.06      3.76 o 
  -6  -3   5      172.46      193.53      2.82 o 
  -5  -3   5        0.11       -0.35      2.89 o 
  -4  -3   5      297.44      288.12      2.27 o 
  -3  -3   5       46.87       49.71      1.00 o 
  -2  -3   5       42.56       55.68      0.95 o 
  -1  -3   5      248.71      254.82      2.05 o 
   0  -3   5     3116.75     3098.56     16.09 o 
   1  -3   5      536.80      508.33      3.75 o 
   2  -3   5      633.65      645.89      4.48 o 
   3  -3   5      217.09      237.86      5.80 o 
   4  -3   5      810.93      833.67      8.15 o 
   5  -3   5        0.76        0.64      1.18 o 
   6  -3   5       22.62       21.29      2.38 o 
   7  -3   5       21.37       22.36      2.27 o 
   8  -3   5       75.78       71.69      3.03 o 
  -8  -2   5        6.79        9.01      2.86 o 
  -7  -2   5       82.81       92.77      3.52 o 
  -6  -2   5       14.60       17.70      1.62 o 
  -5  -2   5      287.54      295.14      2.92 o 
  -4  -2   5      161.78      178.90      2.21 o 
  -3  -2   5      543.16      536.47      3.80 o 
  -2  -2   5     4053.15     4289.05      8.39 o 
  -1  -2   5     2483.31     2444.66      6.60 o 
   0  -2   5      691.02      716.14      2.58 o 
   1  -2   5        3.57        0.56      0.44 o 
   2  -2   5      249.57      268.09      1.91 o 
   3  -2   5      103.39      103.58      1.40 o 
   4  -2   5      473.59      476.61      3.04 o 
   5  -2   5       60.91       58.38      3.32 o 
   6  -2   5      323.39      311.64      7.55 o 
   7  -2   5       33.55       31.45      2.24 o 
   8  -2   5       53.96       54.92      2.15 o 
  -8  -1   5        6.21        5.94      2.91 o 
  -7  -1   5       10.70       11.40      2.55 o 
  -6  -1   5        4.83        5.25      1.20 o 
  -5  -1   5       76.31       73.47      1.85 o 
  -4  -1   5     1596.80     1659.76     13.31 o 
  -3  -1   5       18.60       30.06      1.09 o 
  -2  -1   5      735.50      767.63      8.68 o 
  -1  -1   5      318.09      334.83      6.21 o 
   0  -1   5     2907.85     3064.19      6.63 o 
   1  -1   5     3195.89     3188.63      7.78 o 
   2  -1   5      558.47      595.46      8.28 o 
   3  -1   5       55.04       57.14      1.04 o 
   4  -1   5      126.05      136.25      2.29 o 
   5  -1   5       85.88       80.64      2.42 o 
   6  -1   5       11.12        7.46      1.70 o 
   7  -1   5        1.26        2.30      1.70 o 
   8  -1   5        1.98        1.42      1.68 o 
  -8   0   5       52.93       50.39      3.32 o 
  -7   0   5        0.17       -0.51      2.65 o 
  -6   0   5      196.24      190.21      3.24 o 
  -5   0   5      100.58       87.92      1.94 o 
  -4   0   5      309.34      345.19     13.79 o 
  -3   0   5      246.26      261.49      3.29 o 
  -2   0   5      441.55      404.12      3.44 o 
  -1   0   5     4698.37     4793.07     10.02 o 
   0   0   5     2223.94     2044.02     12.02 o 
   1   0   5      203.66      171.38      3.88 o 
   2   0   5      575.62      632.97      6.40 o 
   3   0   5        5.09       10.81      0.83 o 
   4   0   5      321.99      325.69      2.61 o 
   5   0   5        0.03       -1.41      1.41 o 
   6   0   5        7.94        5.95      1.64 o 
   7   0   5       18.66       21.26      1.94 o 
   8   0   5       23.84       23.17      1.92 o 
  -9   1   5       22.48       25.94      2.81 o 
  -8   1   5       38.58       36.03      3.21 o 
  -7   1   5      137.83      142.05      4.30 o 
  -6   1   5      226.89      247.20      4.37 o 
  -5   1   5      622.50      623.56     20.08 o 
  -4   1   5      426.12      487.31     14.21 o 
  -3   1   5      938.09      905.16      5.85 o 
  -2   1   5     1142.91     1171.60      5.23 o 
  -1   1   5        0.53        5.54      0.58 o 
   0   1   5     2054.51     1966.61      9.83 o 
   1   1   5       21.68       29.74      0.92 o 
   2   1   5        0.14        3.29      0.32 o 
   3   1   5        0.01       -0.51      0.60 o 
   4   1   5      860.67      845.02      4.26 o 
   5   1   5      102.89       93.16      1.95 o 
   6   1   5       33.90       37.15      1.72 o 
   7   1   5        0.11        0.11      1.51 o 
   8   1   5        1.31        2.69      1.75 o 
  -9   2   5        0.04        0.20      2.18 o 
  -8   2   5        9.29        5.51      3.00 o 
  -7   2   5       17.43       16.97      3.68 o 
  -6   2   5       37.07       34.48      2.96 o 
  -5   2   5      284.62      263.13      4.35 o 
  -4   2   5      250.60      238.87      2.04 o 
  -3   2   5     2603.14     2397.60     24.67 o 
  -2   2   5      300.73      380.41      4.14 o 
  -1   2   5      689.96      755.61      3.12 o 
   0   2   5      732.23      658.80      4.17 o 
   1   2   5       39.39       29.84      0.81 o 
   2   2   5     1693.03     1683.73      6.16 o 
   3   2   5       12.06        5.77      0.76 o 
   4   2   5      677.50      666.49      4.29 o 
   5   2   5      522.07      500.31      3.44 o 
   6   2   5      262.37      251.01      2.81 o 
   7   2   5        0.56        2.43      1.46 o 
  -9   3   5        1.47        1.11      3.45 o 
  -8   3   5       25.77       23.93      3.53 o 
  -7   3   5        5.42        2.39      1.78 o 
  -6   3   5        1.16        0.16      2.15 o 
  -5   3   5       31.02       32.43      3.69 o 
  -4   3   5        4.91        3.26      1.65 o 
  -3   3   5       70.86       68.46      1.04 o 
  -2   3   5      220.95      227.19      1.82 o 
  -1   3   5     4593.95     4733.45     72.51 o 
   0   3   5      393.14      388.37      4.63 o 
   1   3   5     1074.91     1147.90      9.91 o 
   2   3   5       25.64       19.31      0.76 o 
   3   3   5      237.75      244.89      1.94 o 
   4   3   5      671.11      651.05      6.99 o 
   5   3   5     1140.65     1153.17     25.40 o 
   6   3   5       12.66       11.96      1.49 o 
   7   3   5      214.00      223.45      3.68 o 
  -9   4   5        1.19        2.29      3.26 o 
  -8   4   5       21.35       22.87      3.07 o 
  -7   4   5        9.32        5.32      1.79 o 
  -6   4   5       14.66       10.54      4.05 o 
  -5   4   5      609.13      581.31     19.65 o 
  -4   4   5        2.27        4.22      1.24 o 
  -3   4   5       16.82       23.74      0.89 o 
  -2   4   5      636.36      650.03      8.43 o 
  -1   4   5     1143.49     1209.94      4.71 o 
   0   4   5      169.91      170.57      2.86 o 
   1   4   5       31.61       18.11      1.10 o 
   2   4   5        2.29        2.71      0.74 o 
   3   4   5      192.67      197.74      1.89 o 
   4   4   5        2.30        3.07      1.25 o 
   5   4   5      107.55      117.23      4.86 o 
   6   4   5       42.13       41.59      2.12 o 
   7   4   5        7.32        9.52      1.86 o 
  -8   5   5        0.02       -1.80      2.76 o 
  -7   5   5        5.97        6.15      1.83 o 
  -6   5   5      227.51      213.40      7.74 o 
  -5   5   5      348.35      327.54     17.50 o 
  -4   5   5      863.00      806.49      4.41 o 
  -3   5   5        0.02        0.54      0.78 o 
  -2   5   5     1761.75     1780.21      7.78 o 
  -1   5   5      139.23      148.44      2.04 o 
   0   5   5     1641.74     1631.25      8.86 o 
   1   5   5       26.42       32.38      1.28 o 
   2   5   5      643.88      619.64      4.21 o 
   3   5   5     1385.32     1389.72      6.89 o 
   4   5   5       27.65       23.19      1.40 o 
   5   5   5      222.94      236.17      3.17 o 
   6   5   5       21.96       23.57      2.01 o 
  -8   6   5        0.00        3.34      2.63 o 
  -7   6   5        6.17        7.95      2.99 o 
  -6   6   5        6.02        6.14      1.86 o 
  -5   6   5        5.33        4.41      1.85 o 
  -4   6   5        1.16        1.26      1.43 o 
  -3   6   5        7.90       10.96      1.36 o 
  -2   6   5       67.81       75.61      2.09 o 
  -1   6   5      128.40      140.62      3.31 o 
   0   6   5      239.24      265.12      4.25 o 
   1   6   5       85.00       78.10      3.03 o 
   2   6   5       38.03       35.47      1.68 o 
   3   6   5      307.58      290.64      6.19 o 
   4   6   5      430.32      410.89      6.37 o 
   5   6   5      149.17      151.30      5.37 o 
   6   6   5        0.95       -1.36      1.72 o 
  -8   7   5        7.74        3.45      2.92 o 
  -7   7   5        0.71        0.40      2.02 o 
  -6   7   5       71.75       60.35      2.48 o 
  -5   7   5       12.62       14.28      1.81 o 
  -4   7   5      303.32      281.96      5.16 o 
  -3   7   5      305.45      301.79      3.23 o 
  -2   7   5     1420.01     1439.44      6.57 o 
  -1   7   5      313.70      318.05      4.81 o 
   0   7   5        3.60        5.05      2.35 o 
   1   7   5      412.44      407.60      5.81 o 
   2   7   5       89.00       87.93      3.58 o 
   3   7   5       17.07       15.72      3.04 o 
   4   7   5       16.40       19.10      3.16 o 
   5   7   5        0.60       -2.20      2.76 o 
  -8   8   5        2.81        6.59      2.24 o 
  -7   8   5       11.28       19.30      3.68 o 
  -5   8   5       62.82       56.30      3.44 o 
  -4   8   5       27.72       32.11      3.11 o 
  -3   8   5        8.06        9.74      1.57 o 
  -2   8   5      376.68      367.93      3.08 o 
  -1   8   5        4.51        2.74      1.47 o 
   0   8   5      442.79      441.09      6.28 o 
   1   8   5      258.97      250.51      5.18 o 
   2   8   5      140.52      133.02      4.33 o 
   3   8   5        1.45       -0.77      2.92 o 
   4   8   5       62.51       59.13      3.91 o 
   5   8   5       23.10       16.29      3.46 o 
  -7   9   5       25.79       22.66      3.69 o 
  -6   9   5       13.12        3.66      3.41 o 
  -5   9   5       13.77       16.85      3.26 o 
  -4   9   5       11.34       10.93      2.88 o 
  -3   9   5        9.68       15.77      1.74 o 
  -2   9   5       21.72       16.94      1.75 o 
  -1   9   5      286.81      291.23      5.28 o 
   0   9   5      115.42      118.05      4.18 o 
   1   9   5      166.23      156.00      4.61 o 
   2   9   5        5.36        1.85      2.87 o 
   3   9   5       36.50       31.34      3.27 o 
   4   9   5       11.08        6.21      3.27 o 
  -7  10   5       19.42       12.96      4.02 o 
  -6  10   5        3.36       -1.23      3.53 o 
  -5  10   5       49.89       50.09      3.68 o 
  -4  10   5       11.48        9.00      3.25 o 
  -3  10   5       98.80       92.28      2.84 o 
  -2  10   5        0.48        1.63      3.09 o 
  -1  10   5       43.37       38.71      3.42 o 
   0  10   5        0.02       -1.08      2.83 o 
   1  10   5       40.86       42.33      3.80 o 
   2  10   5        2.18       -3.28      3.28 o 
   3  10   5        7.50        7.42      3.01 o 
  -6  11   5        1.38       -0.82      3.18 o 
  -5  11   5        0.03        1.96      3.34 o 
  -4  11   5       34.96       34.44      3.78 o 
  -3  11   5       12.45       10.13      3.22 o 
  -2  11   5       51.65       57.23      3.65 o 
  -1  11   5        9.98       12.15      3.32 o 
   0  11   5       38.84       46.57      4.04 o 
   1  11   5        0.02        1.15      3.13 o 
   2  11   5       10.53       12.48      3.91 o 
  -5  12   5        4.57        9.82      3.42 o 
  -4  12   5       44.41       48.03      4.50 o 
  -3  12   5       68.49       72.81      4.63 o 
  -2  12   5       32.76       34.44      3.56 o 
  -1  12   5      129.46      133.12      5.12 o 
   0  12   5      122.05      112.38      4.84 o 
   1  12   5       24.95       23.38      3.57 o 
   1 -13   6        0.63        0.94      2.15 o 
   2 -13   6       12.52       14.25      2.41 o 
   3 -13   6       20.26       30.60      3.73 o 
  -2 -12   6        6.94        2.41      3.40 o 
  -1 -12   6       29.34       24.99      3.79 o 
   0 -12   6       29.91       28.77      3.86 o 
   1 -12   6        2.64        1.12      2.23 o 
   2 -12   6       87.26       86.06      8.65 o 
   3 -12   6        6.36        9.23      3.87 o 
   4 -12   6        5.26       13.29      3.35 o 
   5 -12   6        4.36        1.95      3.24 o 
  -3 -11   6       34.90       34.34      4.00 o 
  -2 -11   6       65.92       55.03      3.99 o 
  -1 -11   6       66.23       63.60      3.84 o 
   0 -11   6       10.63       10.64      3.13 o 
   1 -11   6       12.72       13.59      2.52 o 
   2 -11   6       33.21       27.13      2.16 o 
   3 -11   6        3.25        1.18      2.95 o 
   4 -11   6        0.75       -0.47      3.16 o 
   5 -11   6        2.21        1.72      3.67 o 
   6 -11   6        8.78        7.32      3.88 o 
  -4 -10   6        6.40        5.04      3.55 o 
  -3 -10   6       10.47        9.30      3.39 o 
  -2 -10   6        4.82        0.95      3.48 o 
  -1 -10   6       87.28       94.08      3.08 o 
   0 -10   6      137.33      130.78      2.81 o 
   1 -10   6       22.07       27.39      1.98 o 
   2 -10   6       45.66       40.33      3.90 o 
   3 -10   6      117.14      116.21      4.41 o 
   4 -10   6      103.93       99.74      4.61 o 
   5 -10   6       48.49       56.96      4.27 o 
   6 -10   6        4.98        2.80      3.89 o 
  -5  -9   6        9.14        5.62      3.15 o 
  -4  -9   6        9.66       10.85      3.20 o 
  -3  -9   6       57.63       49.73      3.68 o 
  -2  -9   6       32.29       26.29      3.33 o 
  -1  -9   6      230.30      197.16      3.25 o 
   0  -9   6       65.67       58.89      3.02 o 
   1  -9   6        0.98       -1.82      1.82 o 
   2  -9   6       14.72        7.97      4.51 o 
   3  -9   6        1.24       -1.04      3.04 o 
   4  -9   6        4.55       11.47      3.07 o 
   5  -9   6       46.52       50.82      3.96 o 
   6  -9   6        0.63        1.34      2.20 o 
   7  -9   6        1.40        1.69      3.36 o 
  -5  -8   6      120.12      117.19      4.77 o 
  -4  -8   6      116.08      110.80      4.52 o 
  -3  -8   6      457.26      425.71      6.87 o 
  -2  -8   6       51.03       50.17      3.21 o 
  -1  -8   6      206.13      204.05      3.01 o 
   0  -8   6       79.07       77.04      6.21 o 
   1  -8   6       62.01       73.08      2.14 o 
   2  -8   6       14.85       17.63      1.97 o 
   3  -8   6      612.33      590.95     18.14 o 
   4  -8   6        0.01        0.00      2.86 o 
   5  -8   6      222.83      248.59      5.77 o 
   6  -8   6       10.99       15.43      2.50 o 
   7  -8   6       33.54       38.98      3.55 o 
  -6  -7   6        4.91        4.39      2.49 o 
  -5  -7   6       55.36       55.09      3.84 o 
  -4  -7   6       35.42       35.15      2.13 o 
  -3  -7   6      431.53      424.36      6.38 o 
  -2  -7   6      547.65      545.10      4.47 o 
  -1  -7   6      117.92      115.63      2.28 o 
   0  -7   6     1500.28     1448.96      8.80 o 
   1  -7   6      964.54      919.87      5.12 o 
   2  -7   6      489.75      465.28      7.39 o 
   3  -7   6      707.13      699.59     14.25 o 
   4  -7   6       87.82       88.07      3.53 o 
   5  -7   6       80.07       82.56      3.72 o 
   6  -7   6        0.52        2.09      2.03 o 
   7  -7   6       47.74       59.48      9.21 o 
  -7  -6   6       16.44       16.08      3.14 o 
  -6  -6   6       39.43       37.35      2.66 o 
  -5  -6   6      284.16      285.34      3.33 o 
  -4  -6   6        1.12       -1.39      1.39 o 
  -3  -6   6       13.49       14.23      1.18 o 
  -2  -6   6      184.92      180.07      1.95 o 
  -1  -6   6       23.80       21.69      1.83 o 
   0  -6   6       18.47       18.56      1.33 o 
   1  -6   6        3.33        2.05      1.25 o 
   2  -6   6      381.37      337.01      3.09 o 
   3  -6   6      251.43      245.18      4.21 o 
   4  -6   6        5.07        4.30      2.26 o 
   5  -6   6        1.21       -0.22      1.73 o 
   6  -6   6       55.91       67.59      2.61 o 
   7  -6   6        7.43       13.67      3.66 o 
   8  -6   6        4.15        4.70      2.55 o 
  -7  -5   6      102.50      109.37      3.88 o 
  -6  -5   6       24.46       19.16      1.69 o 
  -5  -5   6      282.55      297.97      3.24 o 
  -4  -5   6      685.03      672.84      7.00 o 
  -3  -5   6       93.94       95.96      1.31 o 
  -2  -5   6       19.17       22.53      1.04 o 
  -1  -5   6      114.01      121.90      1.51 o 
   0  -5   6      224.72      245.71      3.41 o 
   1  -5   6      212.61      195.81      2.26 o 
   2  -5   6      179.30      158.67      3.04 o 
   3  -5   6      370.77      338.43      3.42 o 
   4  -5   6       40.71       45.19      2.44 o 
   5  -5   6      135.27      138.26      2.23 o 
   6  -5   6       29.08       38.10      4.91 o 
   7  -5   6        1.26        2.40      2.35 o 
   8  -5   6        6.48        9.33      2.69 o 
  -7  -4   6        1.90       -1.97      2.78 o 
  -6  -4   6       47.74       52.59      2.06 o 
  -5  -4   6       10.98        9.43      1.72 o 
  -4  -4   6      227.93      229.53      2.22 o 
  -3  -4   6        6.25       10.15      0.78 o 
  -2  -4   6      609.04      548.79      5.77 o 
  -1  -4   6       94.68       96.34      1.29 o 
   0  -4   6      622.40      699.30      6.91 o 
   1  -4   6      454.26      474.86      4.13 o 
   2  -4   6       12.46       18.62      1.67 o 
   3  -4   6      194.60      201.70      3.28 o 
   4  -4   6       13.07       17.45      1.47 o 
   5  -4   6       42.67       42.09      1.62 o 
   6  -4   6       18.14       24.17      2.29 o 
   7  -4   6       17.59       20.98      2.41 o 
   8  -4   6        1.79       -2.34      2.34 o 
  -8  -3   6       13.57       10.54      3.40 o 
  -6  -3   6       22.78       22.19      4.84 o 
  -5  -3   6      106.98      109.35      6.20 o 
  -4  -3   6       85.39       94.08      3.20 o 
  -3  -3   6       26.96       25.89      0.82 o 
  -2  -3   6      496.37      543.79      4.70 o 
  -1  -3   6      987.20     1067.52      4.16 o 
   0  -3   6      363.32      383.47      5.05 o 
   1  -3   6      225.19      250.77      2.81 o 
   2  -3   6     1184.85     1216.13      6.29 o 
   3  -3   6        0.17        1.14      0.91 o 
   4  -3   6       79.13       85.26      1.63 o 
   5  -3   6       12.06       13.48      1.85 o 
   6  -3   6      378.20      355.90     11.58 o 
   7  -3   6        0.00       -1.56      2.38 o 
   8  -3   6       11.65        6.82      2.51 o 
  -8  -2   6       22.25       22.79      3.07 o 
  -7  -2   6        4.50        6.61      2.28 o 
  -6  -2   6        9.49       13.09      1.55 o 
  -5  -2   6       14.79       12.25      1.49 o 
  -4  -2   6        1.78        3.51      0.91 o 
  -3  -2   6       50.34       72.58      1.77 o 
  -2  -2   6       32.39       22.75      0.87 o 
  -1  -2   6       48.49       47.97      1.00 o 
   0  -2   6    10776.12    10587.78     56.29 o 
   1  -2   6      531.99      576.81      2.31 o 
   2  -2   6       38.76       26.39      1.26 o 
   3  -2   6        1.04        2.31      0.61 o 
   4  -2   6      207.95      196.69      2.03 o 
   5  -2   6       38.02       39.43      2.09 o 
   6  -2   6        2.58        5.36      2.06 o 
   7  -2   6        2.55        4.92      2.10 o 
   8  -2   6       24.52       27.29      1.92 o 
  -8  -1   6       43.68       47.98      3.51 o 
  -7  -1   6       26.07       29.44      2.96 o 
  -6  -1   6      123.56      135.80      7.26 o 
  -5  -1   6       45.02       52.73      1.81 o 
  -4  -1   6      559.81      559.24      3.55 o 
  -3  -1   6      249.14      275.20      2.26 o 
  -2  -1   6        5.67        6.66      0.71 o 
  -1  -1   6        0.55        1.22      0.56 o 
   0  -1   6     1050.51     1117.22      4.44 o 
   1  -1   6     4652.15     4581.39      9.43 o 
   2  -1   6        7.34        6.20      0.53 o 
   3  -1   6        1.32        3.50      0.58 o 
   4  -1   6      127.95      136.81      5.30 o 
   5  -1   6      745.10      758.05     51.44 o 
   6  -1   6        0.59        1.59      1.56 o 
   7  -1   6       46.31       49.41      1.98 o 
   8  -1   6       18.58       14.86      1.96 o 
  -8   0   6        2.76        2.57      3.01 o 
  -7   0   6        0.04       -0.65      1.63 o 
  -6   0   6      133.97      135.24      2.57 o 
  -5   0   6        6.74        4.74      1.82 o 
  -4   0   6      167.75      171.07      2.53 o 
  -3   0   6     1501.58     1530.95      7.67 o 
  -2   0   6      107.67      131.39      2.26 o 
  -1   0   6     1090.50     1229.73      5.45 o 
   0   0   6      462.12      456.30     12.87 o 
   1   0   6     3711.93     3796.63     29.11 o 
   2   0   6       73.94       60.19      0.96 o 
   3   0   6      908.97      957.03      6.85 o 
   4   0   6     1496.27     1423.33      6.87 o 
   5   0   6      195.77      191.74      2.38 o 
   6   0   6       20.27       15.64      1.64 o 
   7   0   6        4.69        5.32      1.57 o 
   8   0   6       20.60       19.20      2.20 o 
  -8   1   6        0.59        0.91      3.07 o 
  -7   1   6       14.06       12.59      2.60 o 
  -6   1   6      789.02      786.28      7.27 o 
  -5   1   6       42.14       43.46      2.70 o 
  -4   1   6     1328.90     1303.83      7.96 o 
  -3   1   6      352.41      353.98      2.44 o 
  -2   1   6     8014.51     8039.11     10.61 o 
  -1   1   6       64.50       47.74      1.36 o 
   0   1   6     2545.76     2560.74      6.91 o 
   1   1   6     1671.95     1647.02      7.40 o 
   2   1   6       51.45       64.07      0.89 o 
   3   1   6       74.33       68.55      1.01 o 
   4   1   6      616.27      645.43      4.68 o 
   5   1   6      366.94      365.23      3.01 o 
   6   1   6       29.19       36.29      2.19 o 
   7   1   6        1.34        0.34      1.61 o 
  -9   2   6        2.97        2.45      2.30 o 
  -8   2   6        2.40        0.48      3.04 o 
  -7   2   6       57.08       68.29      3.04 o 
  -6   2   6       18.99       17.34      2.76 o 
  -5   2   6       46.32       49.90      2.92 o 
  -4   2   6       71.96       62.13      1.46 o 
  -3   2   6        2.59        3.39      0.86 o 
  -2   2   6       70.44       70.33      5.44 o 
  -1   2   6     2533.84     2484.98      9.65 o 
   0   2   6       81.45       74.89      0.89 o 
   1   2   6      652.73      727.87      3.91 o 
   2   2   6     1059.69     1093.20      6.08 o 
   3   2   6      266.88      295.31      2.49 o 
   4   2   6        0.21        0.96      0.90 o 
   5   2   6       20.78       17.43      2.24 o 
   6   2   6        4.01        5.86      1.43 o 
   7   2   6       22.34       22.97      1.99 o 
  -9   3   6       12.53        9.36      3.56 o 
  -8   3   6       38.20       26.64      3.33 o 
  -7   3   6       34.57       27.04      2.03 o 
  -6   3   6       53.11       43.73      3.98 o 
  -5   3   6      761.81      712.14     29.82 o 
  -4   3   6      277.87      260.91      2.68 o 
  -3   3   6      934.84      866.10      6.99 o 
  -2   3   6      544.79      535.72      4.93 o 
  -1   3   6      722.45      613.06      4.45 o 
   0   3   6      213.89      210.83      1.49 o 
   1   3   6      446.18      402.57      2.10 o 
   2   3   6       12.58       13.50      1.35 o 
   3   3   6      497.76      506.85      4.64 o 
   4   3   6      430.97      427.94      7.16 o 
   5   3   6       29.79       34.25      2.13 o 
   6   3   6       23.50       27.32      2.34 o 
   7   3   6        8.35       12.39      3.11 o 
  -9   4   6        8.26        4.39      3.30 o 
  -8   4   6        7.20        6.02      2.81 o 
  -7   4   6       60.40       59.92      3.79 o 
  -6   4   6       19.36       19.66      3.70 o 
  -5   4   6      247.12      248.12     12.10 o 
  -4   4   6       64.98       62.79      2.21 o 
  -3   4   6      527.98      447.63      5.45 o 
  -2   4   6       22.17       28.47      1.90 o 
  -1   4   6     1009.70     1006.23      6.10 o 
   0   4   6      917.90      862.49      9.02 o 
   1   4   6     1399.79     1463.99     39.27 o 
   2   4   6      440.26      439.09      7.53 o 
   3   4   6      505.24      508.76      2.84 o 
   4   4   6       79.77       84.03      1.65 o 
   5   4   6      222.93      217.01      3.01 o 
   6   4   6      150.80      163.37      6.88 o 
   7   4   6       10.23       13.30      1.88 o 
  -8   5   6        6.50        7.03      2.88 o 
  -7   5   6       15.58       11.88      1.88 o 
  -6   5   6        0.02       -0.83      1.73 o 
  -5   5   6      288.29      272.52      8.31 o 
  -4   5   6      268.36      257.05      3.21 o 
  -3   5   6      544.22      505.04      2.95 o 
  -2   5   6       41.84       36.37      1.93 o 
  -1   5   6     1130.88     1084.67     21.32 o 
   0   5   6      580.76      595.96      5.69 o 
   1   5   6       14.01       12.29      1.19 o 
   2   5   6        4.45        5.44      1.33 o 
   3   5   6       45.03       48.70      1.39 o 
   4   5   6       23.28       22.22      1.35 o 
   5   5   6      123.70      124.17      2.81 o 
   6   5   6        2.01        1.25      1.80 o 
  -8   6   6        0.25        1.98      1.72 o 
  -7   6   6        4.86       12.16      2.02 o 
  -6   6   6       49.59       42.23      2.14 o 
  -5   6   6      690.84      645.76      9.04 o 
  -4   6   6       28.43       25.20      1.65 o 
  -3   6   6      639.09      623.07      5.55 o 
  -2   6   6      142.42      163.59      2.64 o 
  -1   6   6     1537.54     1537.15      6.43 o 
   0   6   6        0.07       -1.87      2.21 o 
   1   6   6      606.50      579.65      6.52 o 
   2   6   6      171.84      154.97      4.82 o 
   3   6   6       23.32       22.21      1.89 o 
   4   6   6      173.94      184.75     10.70 o 
   5   6   6       19.16       13.69      1.66 o 
   6   6   6        4.48        5.57      3.58 o 
  -8   7   6        2.72        0.89      3.97 o 
  -7   7   6      178.15      187.42      8.21 o 
  -6   7   6        5.04       11.99      3.37 o 
  -5   7   6      362.61      365.49      6.09 o 
  -4   7   6       36.44       43.39      3.16 o 
  -3   7   6       55.74       61.07      2.05 o 
  -2   7   6      514.27      523.99      4.28 o 
  -1   7   6        2.81        4.57      1.80 o 
   0   7   6      883.25      881.35      8.25 o 
   1   7   6      179.88      170.19      4.31 o 
   2   7   6       58.45       57.90      3.39 o 
   3   7   6        1.14        1.52      2.80 o 
   4   7   6       74.56       70.85      2.52 o 
   5   7   6       14.06        8.70      3.19 o 
  -8   8   6        2.87        4.52      3.26 o 
  -7   8   6      154.00      152.67      5.13 o 
  -6   8   6       43.63       41.50      3.49 o 
  -5   8   6       80.42       77.82      3.85 o 
  -4   8   6      100.01      102.28      3.99 o 
  -3   8   6      229.55      219.85      3.14 o 
  -2   8   6       58.87       58.21      3.19 o 
  -1   8   6       12.04        8.84      2.63 o 
   0   8   6       72.85       71.08      3.61 o 
   1   8   6        0.15       -2.15      2.95 o 
   2   8   6        0.36        1.44      2.60 o 
   3   8   6       27.25       27.48      3.39 o 
   4   8   6        1.11       -0.76      2.67 o 
   5   8   6        0.00       -0.78      3.19 o 
  -7   9   6        1.67        1.38      3.67 o 
  -6   9   6       22.43       22.19      3.85 o 
  -5   9   6        0.40        0.17      2.78 o 
  -4   9   6       33.19       33.17      3.42 o 
  -3   9   6       54.82       49.96      2.60 o 
  -2   9   6       19.84       20.59      1.98 o 
  -1   9   6       84.34       77.28      3.50 o 
   0   9   6        1.67        2.71      2.69 o 
   1   9   6        5.80        5.72      3.02 o 
   2   9   6      112.17      110.52      4.42 o 
   3   9   6        6.46        2.83      3.14 o 
   4   9   6        1.88       -0.36      3.02 o 
  -7  10   6        0.93       -1.13      3.10 o 
  -6  10   6        3.17        3.34      3.75 o 
  -5  10   6        1.57       -1.04      2.83 o 
  -4  10   6        4.14        7.35      2.91 o 
  -3  10   6       81.08       76.99      2.55 o 
  -2  10   6       78.94       84.98      4.51 o 
  -1  10   6      183.28      179.54      4.78 o 
   0  10   6        7.84       10.36      3.09 o 
   1  10   6       32.89       27.52      3.47 o 
   2  10   6        0.11       -1.21      3.22 o 
   3  10   6       30.94       27.38      3.41 o 
  -6  11   6        0.05       -2.55      3.13 o 
  -5  11   6        0.04       -1.05      3.19 o 
  -4  11   6       12.01       12.82      3.16 o 
  -3  11   6        3.30        5.93      3.45 o 
  -2  11   6       34.54       34.54      2.42 o 
  -1  11   6        0.19        1.55      2.99 o 
   0  11   6      131.23      139.10      5.15 o 
   1  11   6       13.68       10.60      3.64 o 
   2  11   6       70.52       75.22      4.89 o 
  -5  12   6        0.24       -0.53      3.11 o 
  -4  12   6        1.05        0.85      3.73 o 
  -3  12   6        2.84        3.03      3.94 o 
  -2  12   6       11.75        8.56      4.12 o 
  -1  12   6        0.00       -3.35      3.67 o 
   0  12   6       74.84       74.70      4.44 o 
   1 -13   7       33.52       31.92      3.27 o 
   2 -13   7        0.55        1.77      2.25 o 
  -1 -12   7       36.34       32.89      4.00 o 
   0 -12   7       21.90       14.07      2.25 o 
   1 -12   7       29.08       28.68      2.58 o 
   2 -12   7       11.65       12.33      2.33 o 
   3 -12   7       25.13       24.99      4.06 o 
   4 -12   7        1.83       -0.74      3.19 o 
  -3 -11   7        7.38        1.79      3.65 o 
  -2 -11   7       31.52       27.91      3.46 o 
  -1 -11   7       24.75       24.52      3.64 o 
   0 -11   7       18.27       18.56      2.99 o 
   1 -11   7      154.57      153.51      5.09 o 
   2 -11   7        1.69        3.07      2.04 o 
   3 -11   7       37.83       44.12      3.69 o 
   4 -11   7        1.55        2.24      3.18 o 
   5 -11   7       11.53       13.86      3.75 o 
  -4 -10   7       16.33       17.32      3.78 o 
  -3 -10   7       87.74       84.53      4.43 o 
  -2 -10   7       12.59       14.70      3.15 o 
  -1 -10   7       24.87       26.52      2.00 o 
   0 -10   7        0.01        1.56      2.07 o 
   1 -10   7      278.66      262.78      4.82 o 
   2 -10   7       64.77       64.86      3.64 o 
   3 -10   7      301.00      281.41      5.97 o 
   4 -10   7       48.66       48.54      3.89 o 
   5 -10   7       44.12       49.54      4.24 o 
   6 -10   7        9.72       14.95      4.02 o 
  -5  -9   7        0.16       -0.04      3.05 o 
  -4  -9   7        0.74       -0.73      3.15 o 
  -3  -9   7       29.93       25.09      3.30 o 
  -2  -9   7       59.28       54.94      3.49 o 
  -1  -9   7        8.17        6.28      1.75 o 
   0  -9   7       57.00       45.55      2.02 o 
   1  -9   7       40.86       41.78      2.01 o 
   2  -9   7       53.44       53.65      2.23 o 
   3  -9   7       67.79       60.54      3.59 o 
   4  -9   7        6.50        8.66      3.15 o 
   5  -9   7       43.99       50.55      3.89 o 
   6  -9   7        0.02        1.02      3.42 o 
   7  -9   7        8.23       11.49      2.39 o 
  -5  -8   7        4.08        2.27      3.33 o 
  -4  -8   7       26.97       27.65      3.64 o 
  -3  -8   7       18.83       16.30      3.32 o 
  -2  -8   7      124.62      127.40      2.54 o 
  -1  -8   7       23.73       27.23      1.78 o 
   0  -8   7      532.20      483.86     18.13 o 
   1  -8   7      340.68      327.59      9.24 o 
   2  -8   7       54.31       40.09      3.39 o 
   3  -8   7       34.46       33.68      5.76 o 
   4  -8   7       37.72       29.72      3.08 o 
   5  -8   7        1.96        2.84      3.22 o 
   6  -8   7        2.94        5.04      2.41 o 
   7  -8   7       26.06       25.00      2.65 o 
  -6  -7   7       71.81       89.16      3.50 o 
  -5  -7   7        0.01       -0.11      1.43 o 
  -4  -7   7       53.98       57.57      2.44 o 
  -3  -7   7       36.39       37.52      2.13 o 
  -2  -7   7      101.83       92.96      2.25 o 
  -1  -7   7      133.18      124.28      2.38 o 
   0  -7   7      204.03      200.12      2.79 o 
   1  -7   7      459.51      450.80     18.83 o 
   2  -7   7      296.67      274.98      3.17 o 
   3  -7   7       14.42       15.08      2.47 o 
   4  -7   7      236.43      234.68      4.90 o 
   5  -7   7      106.36      118.29      4.28 o 
   6  -7   7       44.68       42.87      5.76 o 
   7  -7   7       21.83       21.27      3.30 o 
  -6  -6   7        0.41        2.49      1.84 o 
  -5  -6   7        1.98        0.60      1.54 o 
  -4  -6   7        1.43        0.52      1.41 o 
  -3  -6   7       95.00       98.40      1.82 o 
  -2  -6   7       11.81       10.79      1.11 o 
  -1  -6   7        1.22        2.09      1.06 o 
   0  -6   7        6.62        8.42      1.67 o 
   1  -6   7        4.73        5.66      1.39 o 
   2  -6   7      423.72      391.03      4.85 o 
   3  -6   7       20.75       18.10      2.14 o 
   4  -6   7       93.16       99.01      3.40 o 
   5  -6   7        9.85       13.83      2.04 o 
   6  -6   7       67.55       67.48      4.22 o 
   7  -6   7        3.98       12.24      7.30 o 
   8  -6   7        0.02        2.47      3.64 o 
  -7  -5   7        0.02        1.42      2.43 o 
  -6  -5   7       53.76       56.19      2.22 o 
  -5  -5   7       13.50       11.59      1.49 o 
  -4  -5   7      480.13      452.53     10.80 o 
  -3  -5   7       20.81       19.34      0.97 o 
  -2  -5   7       10.42       16.89      1.04 o 
  -1  -5   7       69.19       57.36      1.22 o 
   0  -5   7      401.68      385.84      2.37 o 
   1  -5   7       59.33       57.94      3.04 o 
   2  -5   7      188.25      173.51      3.21 o 
   3  -5   7        8.11        7.77      1.75 o 
   4  -5   7      284.27      290.68      4.57 o 
   5  -5   7       24.15       27.72      2.02 o 
   6  -5   7        0.02        1.95      2.73 o 
   7  -5   7       12.67       14.30      3.76 o 
   8  -5   7        0.40        5.17      4.09 o 
  -7  -4   7        0.50       -2.57      2.57 o 
  -6  -4   7       49.71       46.39      2.13 o 
  -5  -4   7      233.78      217.26      2.80 o 
  -4  -4   7      108.82      106.10      3.55 o 
  -3  -4   7      536.88      515.20      2.80 o 
  -2  -4   7      391.53      442.54      3.30 o 
  -1  -4   7     1174.70     1130.15      8.90 o 
   0  -4   7      128.74      175.57      3.32 o 
   1  -4   7      641.36      582.53      4.67 o 
   2  -4   7      806.87      802.33      5.73 o 
   3  -4   7       14.23       12.64      1.62 o 
   4  -4   7       33.92       38.69      1.80 o 
   5  -4   7       77.65       70.87      1.83 o 
   6  -4   7       94.02      106.29      2.88 o 
   7  -4   7       23.07       24.60      2.59 o 
   8  -4   7        0.00        0.15      2.40 o 
  -7  -3   7        2.61       -2.10      2.57 o 
  -6  -3   7      125.92      134.71      4.40 o 
  -5  -3   7        0.14       -0.01      1.89 o 
  -4  -3   7       74.53       80.36      2.70 o 
  -3  -3   7       77.84       73.52      1.08 o 
  -2  -3   7       72.52       89.28      1.42 o 
  -1  -3   7      548.23      654.09      4.58 o 
   0  -3   7     6706.70     6899.31     21.93 o 
   1  -3   7     2653.33     2790.71     22.23 o 
   2  -3   7      739.43      699.76      5.05 o 
   3  -3   7      165.39      175.27      3.86 o 
   4  -3   7     1169.09     1169.16      4.78 o 
   5  -3   7      109.14      117.88      2.68 o 
   6  -3   7       19.43       17.50      2.65 o 
   7  -3   7       24.27       22.61      2.50 o 
   8  -3   7        0.18       -2.49      2.49 o 
  -8  -2   7        0.02        3.24      2.54 o 
  -7  -2   7       12.75       14.24      2.58 o 
  -6  -2   7      242.27      233.82      3.09 o 
  -5  -2   7       47.53       40.72      3.11 o 
  -4  -2   7      146.59      149.03      2.09 o 
  -3  -2   7      182.61      150.00      1.80 o 
  -2  -2   7     1776.31     1949.75      4.80 o 
  -1  -2   7      239.56      183.23      2.55 o 
   0  -2   7      508.61      635.40      3.75 o 
   1  -2   7     4300.24     4291.87     18.94 o 
   2  -2   7      221.62      220.41      2.27 o 
   3  -2   7      324.76      333.70      4.14 o 
   4  -2   7      188.83      198.20      2.80 o 
   5  -2   7      355.30      341.75      7.67 o 
   6  -2   7       34.31       38.99      6.31 o 
   7  -2   7       85.50       77.54      2.20 o 
   8  -2   7        0.12       -3.45      3.73 o 
  -8  -1   7        0.33        1.22      2.59 o 
  -7  -1   7       31.69       29.06      1.85 o 
  -6  -1   7       62.33       56.21      2.46 o 
  -5  -1   7      744.45      715.64      4.54 o 
  -4  -1   7       12.59       13.51      1.24 o 
  -3  -1   7      736.99      662.35      3.40 o 
  -2  -1   7      481.74      506.78     10.68 o 
  -1  -1   7     4333.49     4201.71     25.48 o 
   0  -1   7      390.42      410.70      2.96 o 
   1  -1   7      388.70      430.58      4.80 o 
   2  -1   7        3.82        0.94      0.62 o 
   3  -1   7      566.24      617.55      2.39 o 
   4  -1   7       12.49       10.57      1.98 o 
   5  -1   7      107.04      122.73      2.78 o 
   6  -1   7      107.97      101.38      4.17 o 
   7  -1   7       32.34       36.54      1.87 o 
   8  -1   7        2.78        4.48      2.39 o 
  -8   0   7        0.20        1.53      2.57 o 
  -7   0   7        1.12        0.76      1.75 o 
  -6   0   7       69.35       61.02      2.82 o 
  -5   0   7      173.83      155.72     10.92 o 
  -4   0   7      195.98      179.11      7.48 o 
  -3   0   7      132.71      136.94      3.04 o 
  -2   0   7       66.71       65.06      1.32 o 
  -1   0   7      119.16      144.18      2.19 o 
   0   0   7      220.99      185.07      2.93 o 
   1   0   7       43.19       37.47      0.70 o 
   2   0   7       17.29       11.22      0.50 o 
   3   0   7        7.49        9.45      0.96 o 
   4   0   7       53.76       56.40      1.23 o 
   5   0   7      284.00      276.22      4.34 o 
   6   0   7       39.62       39.33      1.74 o 
   7   0   7       47.34       45.31      1.86 o 
   8   0   7       18.23       15.43      3.10 o 
  -8   1   7        5.10        6.16      2.71 o 
  -7   1   7       16.11       13.87      2.18 o 
  -6   1   7       10.31       13.40      2.79 o 
  -5   1   7      176.26      157.68      3.88 o 
  -4   1   7      980.99      879.57     10.10 o 
  -3   1   7      147.87      167.54      1.95 o 
  -2   1   7     1798.36     1685.14     11.29 o 
  -1   1   7        3.93        8.16      0.79 o 
   0   1   7     2199.10     2065.25     10.38 o 
   1   1   7      949.10      966.23      4.93 o 
   2   1   7     2410.46     2546.19      5.00 o 
   3   1   7      645.02      671.01      7.01 o 
   4   1   7       14.64       15.68      0.98 o 
   5   1   7      829.88      822.68     10.42 o 
   6   1   7        4.45        4.11      1.38 o 
   7   1   7        4.24        1.06      3.60 o 
  -8   2   7        3.93        2.85      2.19 o 
  -7   2   7       10.21       13.76      2.74 o 
  -6   2   7       51.57       56.26      3.41 o 
  -5   2   7      724.78      738.63      7.31 o 
  -4   2   7     1175.98     1137.87     27.94 o 
  -3   2   7      915.56      893.31      9.19 o 
  -2   2   7       84.36       64.96      1.73 o 
  -1   2   7     2129.99     2237.48     15.00 o 
   0   2   7     3746.77     3882.60      7.29 o 
   1   2   7      621.87      586.03      4.77 o 
   2   2   7     1244.01     1320.09     10.18 o 
   3   2   7       69.41       76.38      1.08 o 
   4   2   7      302.42      278.20      2.67 o 
   5   2   7      302.81      305.35      4.08 o 
   6   2   7       73.82       68.50      2.32 o 
   7   2   7        9.88        9.06      3.29 o 
  -8   3   7       16.35       10.19      2.89 o 
  -7   3   7        1.44        1.42      1.82 o 
  -6   3   7      433.51      397.83      4.17 o 
  -5   3   7      226.92      202.71      4.75 o 
  -4   3   7      282.74      275.07      4.42 o 
  -3   3   7       82.23       64.21      3.53 o 
  -2   3   7     4469.25     4645.67     13.25 o 
  -1   3   7        0.40        4.54      0.73 o 
   0   3   7      309.43      302.17      2.63 o 
   1   3   7      539.62      587.43      6.88 o 
   2   3   7       30.60       42.28      2.00 o 
   3   3   7        2.69        6.43      0.89 o 
   4   3   7        4.84        6.78      1.13 o 
   5   3   7       78.96       70.63      2.14 o 
   6   3   7       46.77       42.17      4.04 o 
   7   3   7       11.35       13.96      3.81 o 
  -8   4   7        0.08       -1.40      1.97 o 
  -7   4   7        0.50       -1.28      1.86 o 
  -6   4   7      207.39      195.56      7.93 o 
  -5   4   7      262.12      225.56      3.28 o 
  -4   4   7      410.93      352.49     11.15 o 
  -3   4   7      222.65      226.72      3.59 o 
  -2   4   7      967.96      893.66      6.43 o 
  -1   4   7      125.81      124.61      3.22 o 
   0   4   7      409.88      392.52      2.20 o 
   1   4   7       13.64       15.95      0.86 o 
   2   4   7      132.32      129.22      2.33 o 
   3   4   7      224.15      221.85      2.04 o 
   4   4   7       41.78       35.39      1.36 o 
   5   4   7       19.83       22.74      1.78 o 
   6   4   7        7.31        6.68      3.47 o 
  -8   5   7       20.59       24.64      2.36 o 
  -7   5   7        8.54        9.82      2.01 o 
  -6   5   7       68.35       67.93      4.57 o 
  -5   5   7      765.55      703.46     20.61 o 
  -4   5   7       94.24       93.97      4.46 o 
  -3   5   7       76.29       76.14      1.74 o 
  -2   5   7       89.04       89.77      2.99 o 
  -1   5   7      378.31      399.88      7.96 o 
   0   5   7        3.19        3.37      0.76 o 
   1   5   7      120.08      102.33      2.71 o 
   2   5   7       57.15       60.15      1.89 o 
   3   5   7        4.46        2.52      1.61 o 
   4   5   7      133.91      119.54      1.97 o 
   5   5   7        0.21       -0.85      2.08 o 
   6   5   7       23.47       19.59      3.58 o 
  -8   6   7        4.66        4.31      1.92 o 
  -7   6   7      178.91      176.66      3.29 o 
  -6   6   7       59.62       54.77      3.58 o 
  -5   6   7       27.26       23.45      3.04 o 
  -4   6   7       75.07       70.32      3.36 o 
  -3   6   7        9.38        6.52      1.46 o 
  -2   6   7      374.67      352.26      9.85 o 
  -1   6   7        2.27        1.70      1.58 o 
   0   6   7      211.54      198.05      5.71 o 
   1   6   7      131.86      118.57      3.17 o 
   2   6   7      381.88      347.97      3.70 o 
   3   6   7       72.04       73.94      2.50 o 
   4   6   7        7.31        3.86      1.85 o 
   5   6   7        1.91        1.30      3.30 o 
   6   6   7        2.02       -1.48      3.15 o 
  -8   7   7        9.05        8.04      3.15 o 
  -7   7   7        0.22        4.47      2.96 o 
  -6   7   7       22.07       29.32      3.48 o 
  -5   7   7       42.24       51.18      3.70 o 
  -4   7   7      228.29      214.70      4.79 o 
  -3   7   7      296.51      305.49      4.46 o 
  -2   7   7      264.52      245.00      3.19 o 
  -1   7   7      207.75      198.84      3.06 o 
   0   7   7      432.85      418.59      6.15 o 
   1   7   7       46.65       47.03      3.62 o 
   2   7   7       12.64       14.76      2.91 o 
   3   7   7      485.51      487.69     11.31 o 
   4   7   7        5.54        4.10      2.02 o 
   5   7   7       78.87       84.51      4.21 o 
  -8   8   7        0.38        3.47      3.59 o 
  -7   8   7        6.25       15.40      3.91 o 
  -6   8   7        0.30        0.68      2.97 o 
  -5   8   7       88.41       96.08      4.30 o 
  -4   8   7      124.12      114.00      4.10 o 
  -3   8   7      105.79      102.42      2.51 o 
  -2   8   7       74.68       70.06      2.29 o 
  -1   8   7      162.44      149.62      2.93 o 
   0   8   7      135.10      133.37      4.23 o 
   1   8   7       18.34       18.19      2.93 o 
   2   8   7        8.84       10.20      2.91 o 
   3   8   7        0.73        0.34      2.72 o 
   4   8   7       16.50       20.49      3.13 o 
  -7   9   7       52.11       58.22      4.30 o 
  -6   9   7        8.18        4.04      3.46 o 
  -5   9   7       38.84       35.95      3.33 o 
  -4   9   7       88.80       88.26      3.95 o 
  -3   9   7        3.60        4.39      1.65 o 
  -2   9   7      124.43      122.32      5.41 o 
  -1   9   7       67.74       62.40      2.43 o 
   0   9   7      121.98      130.01      4.44 o 
   1   9   7        7.74        8.85      2.95 o 
   2   9   7       78.30       74.04      4.13 o 
   3   9   7        4.48        4.82      3.23 o 
   4   9   7        1.49       -3.03      3.12 o 
  -7  10   7        0.77       -1.89      3.76 o 
  -6  10   7        3.35        1.96      3.58 o 
  -5  10   7        0.00       -1.53      3.04 o 
  -4  10   7        7.49        7.32      3.28 o 
  -3  10   7       16.73       16.56      1.99 o 
  -2  10   7       18.58       15.32      2.79 o 
  -1  10   7      157.96      158.12      3.89 o 
   0  10   7        9.03        8.47      3.29 o 
   1  10   7      160.69      159.09      5.03 o 
   2  10   7        0.25       -1.91      3.25 o 
   3  10   7       38.82       35.32      3.56 o 
  -6  11   7        6.22        2.57      3.46 o 
  -5  11   7        0.37       -1.76      2.96 o 
  -4  11   7        5.02        6.32      3.71 o 
  -3  11   7        9.44       12.77      3.57 o 
  -2  11   7       14.32       13.35      2.82 o 
  -1  11   7       78.98       86.68      3.12 o 
   0  11   7        3.79        4.83      3.39 o 
   1  11   7       35.32       35.76      4.06 o 
  -4  12   7        6.11        3.21      3.38 o 
  -3  12   7        6.97        9.69      3.40 o 
  -2  12   7        0.35        0.54      2.51 o 
  -1  12   7        3.75        0.01      2.37 o 
   0  12   7       11.43        7.77      3.48 o 
  -1 -12   8        4.69       -1.15      3.61 o 
   0 -12   8       19.63       13.75      2.10 o 
   1 -12   8       18.15       22.59      2.48 o 
   2 -12   8       19.70       17.72      2.41 o 
   3 -12   8       44.96       49.11      4.28 o 
   4 -12   8        4.82        2.11      3.63 o 
  -3 -11   8       20.09       11.87      3.89 o 
  -2 -11   8       17.17       15.56      3.24 o 
  -1 -11   8        1.12        6.02      3.49 o 
   0 -11   8       67.56       66.02      2.59 o 
   1 -11   8       34.51       38.80      3.49 o 
   2 -11   8       10.93       13.29      2.13 o 
   3 -11   8       15.09       16.59      3.27 o 
   4 -11   8        1.09        0.25      3.41 o 
   5 -11   8        7.39        5.95      3.02 o 
  -4 -10   8        1.69        3.79      3.58 o 
  -3 -10   8       21.00       25.21      3.72 o 
  -2 -10   8        1.14        0.86      2.68 o 
  -1 -10   8       14.52       11.11      1.93 o 
   0 -10   8       15.73       13.75      1.77 o 
   1 -10   8       23.91       24.73      2.10 o 
   2 -10   8       13.24       18.31      1.99 o 
   3 -10   8       73.97       76.37      4.01 o 
   4 -10   8        0.84        2.26      3.13 o 
   5 -10   8       47.35       60.67      4.39 o 
   6 -10   8       19.79       21.70      3.54 o 
  -4  -9   8        4.67        5.95      3.26 o 
  -3  -9   8       12.75        6.07      3.17 o 
  -2  -9   8       29.20       33.03      3.43 o 
  -1  -9   8      116.09       98.85      5.60 o 
   0  -9   8       24.83       25.25      1.87 o 
   1  -9   8      286.49      252.11      3.45 o 
   2  -9   8      163.25      150.80      7.10 o 
   3  -9   8       79.24       79.39      3.78 o 
   4  -9   8      106.94      111.22      4.37 o 
   5  -9   8        1.71        5.79      3.44 o 
   6  -9   8        4.33        1.84      2.37 o 
  -5  -8   8       43.98       30.89      3.73 o 
  -4  -8   8        1.15       -1.99      2.80 o 
  -3  -8   8        6.26        2.60      2.92 o 
  -2  -8   8       44.74       46.48      3.86 o 
  -1  -8   8       17.94       17.89      1.78 o 
   0  -8   8      125.00      114.66      5.42 o 
   1  -8   8      320.15      311.00     13.87 o 
   2  -8   8      346.66      308.77      3.59 o 
   3  -8   8       83.44       78.45      3.52 o 
   4  -8   8       81.94       64.52      3.53 o 
   5  -8   8      151.70      144.48      5.00 o 
   6  -8   8      100.98      109.97      3.28 o 
   7  -8   8        5.79        1.68      3.25 o 
  -6  -7   8        2.81        1.54      1.79 o 
  -5  -7   8       94.01      100.89      2.17 o 
  -4  -7   8       49.72       46.76      2.34 o 
  -3  -7   8       32.45       27.60      1.40 o 
  -2  -7   8        0.26       -1.17      1.22 o 
  -1  -7   8        5.42        5.01      1.50 o 
   0  -7   8        0.73        0.98      1.48 o 
   1  -7   8      157.33      150.25      3.04 o 
   2  -7   8       96.81       98.45      3.30 o 
   3  -7   8       32.02       35.24      2.76 o 
   4  -7   8        1.45        0.43      2.57 o 
   5  -7   8        7.32       11.33      3.15 o 
   6  -7   8       52.17       52.57      5.39 o 
   7  -7   8        1.04       -0.76      3.11 o 
  -6  -6   8       22.29       18.89      2.57 o 
  -5  -6   8       53.32       48.04      1.98 o 
  -4  -6   8      305.47      283.28      3.05 o 
  -3  -6   8        0.57        1.17      1.15 o 
  -2  -6   8      485.86      469.09      3.29 o 
  -1  -6   8       29.27       30.31      1.68 o 
   0  -6   8     1390.60     1330.87      6.05 o 
   1  -6   8      421.23      386.15     11.25 o 
   2  -6   8      421.06      350.10      4.76 o 
   3  -6   8        2.34        1.81      1.98 o 
   4  -6   8      323.89      305.33      5.08 o 
   5  -6   8        0.74        0.61      1.90 o 
   6  -6   8       60.06       55.84      3.76 o 
   7  -6   8        2.80        9.66      5.34 o 
  -7  -5   8        8.77       12.20      2.86 o 
  -6  -5   8        3.54        3.07      1.73 o 
  -5  -5   8        0.02        2.55      1.48 o 
  -4  -5   8       52.98       49.85      1.83 o 
  -3  -5   8      145.99      127.57      2.54 o 
  -2  -5   8       16.17       18.60      1.15 o 
  -1  -5   8       94.03       95.12      3.37 o 
   0  -5   8      155.61      157.53      1.71 o 
   1  -5   8      922.93      868.60      6.28 o 
   2  -5   8      102.52       86.41      2.58 o 
   3  -5   8      154.26      133.71      3.20 o 
   4  -5   8      108.76      120.42      3.36 o 
   5  -5   8      363.72      350.84     10.78 o 
   6  -5   8       33.46       48.69     12.61 o 
   7  -5   8       51.54       62.53      8.45 o 
   8  -5   8       30.95       38.31      5.15 o 
  -7  -4   8       26.33       26.66      2.87 o 
  -6  -4   8       49.46       40.00      2.00 o 
  -5  -4   8      342.82      343.40      3.47 o 
  -4  -4   8       28.59       32.39      1.62 o 
  -3  -4   8       51.55       47.62      1.30 o 
  -2  -4   8      638.22      632.48     15.04 o 
  -1  -4   8      160.57      166.70      3.47 o 
   0  -4   8       43.30       45.35      1.21 o 
   1  -4   8      812.52      745.09      5.43 o 
   2  -4   8        0.41        0.88      1.53 o 
   3  -4   8      130.58      132.13      3.01 o 
   4  -4   8        1.23        3.31      1.58 o 
   5  -4   8       45.78       54.02      7.26 o 
   6  -4   8       19.91       24.96      2.30 o 
   7  -4   8       20.00       26.20      2.35 o 
   8  -4   8        0.85        4.53      3.71 o 
  -8  -3   8        8.87        7.91      3.22 o 
  -7  -3   8        2.33        0.39      3.28 o 
  -6  -3   8      236.96      246.89      4.87 o 
  -5  -3   8       53.78       47.88      1.92 o 
  -4  -3   8     1594.05     1626.96     12.82 o 
  -3  -3   8      320.92      304.39      7.69 o 
  -2  -3   8     1610.39     1630.14     18.56 o 
  -1  -3   8      201.63      208.15      2.89 o 
   0  -3   8     1638.83     1583.38     13.37 o 
   1  -3   8      193.92      202.93      7.43 o 
   2  -3   8      189.74      209.62      3.01 o 
   3  -3   8        2.96        3.88      0.92 o 
   4  -3   8      170.87      182.37      2.12 o 
   5  -3   8      137.17      138.09      2.87 o 
   6  -3   8       21.77       23.90      2.31 o 
   7  -3   8        4.30        2.54      2.20 o 
   8  -3   8        0.28       -1.75      2.24 o 
  -8  -2   8        0.33        1.99      2.71 o 
  -7  -2   8        0.15        1.98      1.57 o 
  -6  -2   8       15.52       14.85      2.28 o 
  -5  -2   8       59.04       54.14      1.95 o 
  -4  -2   8        6.93        6.89      1.29 o 
  -3  -2   8     1183.64     1215.71      8.58 o 
  -2  -2   8       20.90       24.75      0.89 o 
  -1  -2   8     1727.76     1821.81      7.51 o 
   0  -2   8     1327.48     1394.11      5.80 o 
   1  -2   8     2283.08     2341.82      5.14 o 
   2  -2   8      712.84      787.99      3.77 o 
   3  -2   8      445.55      443.80      4.11 o 
   4  -2   8      871.30      878.13      6.58 o 
   5  -2   8      347.53      360.95      4.30 o 
   6  -2   8      224.21      227.96      7.38 o 
   7  -2   8        3.77        1.21      2.24 o 
   8  -2   8       38.62       35.50      2.64 o 
  -8  -1   8        0.94        4.86      2.77 o 
  -7  -1   8       18.32       20.43      1.88 o 
  -6  -1   8       80.65       71.56      2.37 o 
  -5  -1   8       14.54       15.86      1.74 o 
  -4  -1   8      139.51      142.54      2.12 o 
  -3  -1   8      156.63      145.93      2.02 o 
  -2  -1   8      379.99      397.09      4.86 o 
  -1  -1   8      127.84      101.48      0.87 o 
   0  -1   8      232.13      238.69      2.46 o 
   1  -1   8      943.46      909.59      2.86 o 
   2  -1   8      210.49      233.07      2.12 o 
   3  -1   8       83.52       94.07      1.17 o 
   4  -1   8      305.38      286.79      3.25 o 
   5  -1   8       13.33       18.49      1.66 o 
   6  -1   8       41.13       41.03      2.46 o 
   7  -1   8       34.64       40.52      5.08 o 
  -8   0   8       64.38       77.37      3.84 o 
  -7   0   8        1.20        3.07      1.71 o 
  -6   0   8      439.94      431.58      4.11 o 
  -5   0   8        0.56       -0.61      1.63 o 
  -4   0   8       46.48       42.06      3.46 o 
  -3   0   8      245.43      237.35      2.25 o 
  -2   0   8      500.48      494.05      3.79 o 
  -1   0   8       22.08       21.73      0.98 o 
   0   0   8      362.44      424.58      7.99 o 
   1   0   8      706.87      784.62      5.57 o 
   2   0   8      799.15      917.64      5.63 o 
   3   0   8       21.34       22.15      0.85 o 
   4   0   8        1.44        2.68      0.92 o 
   5   0   8       31.93       31.37      2.40 o 
   6   0   8        0.68        0.83      1.83 o 
   7   0   8       39.92       31.82      2.43 o 
  -8   1   8       18.94       16.11      3.33 o 
  -7   1   8       23.82       16.53      1.85 o 
  -6   1   8      159.32      135.15      4.78 o 
  -5   1   8     1491.65     1511.39      9.97 o 
  -4   1   8      786.73      734.18     10.15 o 
  -3   1   8      999.35      992.33     11.24 o 
  -2   1   8       92.80      107.06      1.74 o 
  -1   1   8     1624.53     1658.63      5.49 o 
   0   1   8      164.75      198.95      1.44 o 
   1   1   8       23.82       17.81      1.14 o 
   2   1   8      125.07      116.42      1.43 o 
   3   1   8      272.44      267.64      5.57 o 
   4   1   8      145.50      142.76      1.58 o 
   5   1   8       29.92       25.90      2.19 o 
   6   1   8       79.83       64.67      4.11 o 
   7   1   8       13.94       15.68      3.78 o 
  -8   2   8        1.01       -0.59      3.35 o 
  -7   2   8       23.51       26.57      2.88 o 
  -6   2   8       43.40       33.29      2.99 o 
  -5   2   8      112.87      104.69      3.91 o 
  -4   2   8       70.18       59.94      3.71 o 
  -3   2   8        1.00        1.97      1.01 o 
  -2   2   8      338.31      315.80      4.50 o 
  -1   2   8        1.26        1.23      0.50 o 
   0   2   8      159.11      198.18      1.54 o 
   1   2   8      220.15      228.08      3.08 o 
   2   2   8       66.29       58.48      0.98 o 
   3   2   8        7.80       13.09      0.88 o 
   4   2   8       84.37       85.01      2.54 o 
   5   2   8      107.29      111.29      4.24 o 
   6   2   8       11.61       14.39      3.47 o 
   7   2   8       10.75       14.22      3.63 o 
  -8   3   8        5.26        3.43      2.14 o 
  -7   3   8       24.35       28.51      2.11 o 
  -6   3   8        5.87        3.83      2.65 o 
  -5   3   8       27.49       31.87      2.97 o 
  -4   3   8        0.06       -0.74      1.06 o 
  -3   3   8       59.39       49.72      1.40 o 
  -2   3   8        4.75        6.11      0.94 o 
  -1   3   8       56.56       53.99      0.84 o 
   0   3   8       62.47       61.37      2.52 o 
   1   3   8      132.04      156.10      1.49 o 
   2   3   8       37.42       35.42      2.01 o 
   3   3   8       16.78       12.87      1.38 o 
   4   3   8       30.31       28.29      1.89 o 
   5   3   8       88.83       78.95      3.94 o 
   6   3   8        0.36        2.30      3.30 o 
   7   3   8       50.84       69.00      4.71 o 
  -8   4   8       22.31       19.53      2.00 o 
  -7   4   8        0.23       -1.88      2.07 o 
  -6   4   8      156.34      153.58      7.08 o 
  -5   4   8       30.66       24.34      3.72 o 
  -4   4   8      304.24      284.13     10.33 o 
  -3   4   8        0.76        0.59      1.04 o 
  -2   4   8       14.59       15.05      1.15 o 
  -1   4   8      532.39      527.39      7.59 o 
   0   4   8        1.07        2.87      0.69 o 
   1   4   8      225.63      227.25      1.92 o 
   2   4   8        2.27        4.46      1.29 o 
   3   4   8      305.37      275.84      3.12 o 
   4   4   8       17.64       17.07      1.94 o 
   5   4   8        2.52        5.99      3.11 o 
   6   4   8        1.84        8.34      3.62 o 
  -8   5   8        0.16        0.51      1.88 o 
  -7   5   8        9.83        5.35      2.42 o 
  -6   5   8        8.14       11.05      1.83 o 
  -5   5   8       41.41       37.28      3.29 o 
  -4   5   8       18.51       20.74      2.84 o 
  -3   5   8      179.75      174.18      2.43 o 
  -2   5   8        0.10        1.83      2.05 o 
  -1   5   8       20.99       21.72      2.11 o 
   0   5   8      551.29      544.13      4.88 o 
   1   5   8      253.98      256.20      2.20 o 
   2   5   8      847.54      840.14     14.81 o 
   3   5   8      102.40       97.20      2.51 o 
   4   5   8      238.30      248.12      3.70 o 
   5   5   8        3.56        4.09      3.04 o 
   6   5   8      124.82      145.85      5.34 o 
  -8   6   8        0.01        1.46      2.95 o 
  -7   6   8       37.12       34.48      3.62 o 
  -6   6   8        0.01       -0.77      3.09 o 
  -5   6   8      371.69      341.73      6.00 o 
  -4   6   8       69.16       50.71      3.20 o 
  -3   6   8     1176.31     1092.02     16.44 o 
  -2   6   8        1.95        0.78      1.59 o 
  -1   6   8      223.51      234.26      7.08 o 
   0   6   8      109.41      102.28      2.36 o 
   1   6   8       81.46       75.20      2.13 o 
   2   6   8       25.03       25.25      1.97 o 
   3   6   8      554.94      534.53      4.91 o 
   4   6   8        9.10        9.48      1.92 o 
   5   6   8      130.61      139.82      5.00 o 
  -8   7   8       18.49       28.65      3.49 o 
  -7   7   8       10.41       12.38      3.45 o 
  -6   7   8      193.15      190.11      5.22 o 
  -5   7   8       17.61       13.45      3.29 o 
  -4   7   8       92.57       93.95      3.84 o 
  -3   7   8       71.68       72.34      5.24 o 
  -2   7   8        0.94        0.54      1.66 o 
  -1   7   8      300.66      284.08      3.55 o 
   0   7   8       77.16       78.80      2.51 o 
   1   7   8     1027.37     1003.32      9.43 o 
   2   7   8      100.69       94.92      2.53 o 
   3   7   8       66.46       59.88      2.58 o 
   4   7   8        3.40        1.75      2.54 o 
   5   7   8        7.43        2.27      3.08 o 
  -7   8   8       45.92       49.02      4.11 o 
  -6   8   8       51.08       50.12      3.98 o 
  -5   8   8       68.74       70.55      4.06 o 
  -4   8   8       65.16       67.11      3.76 o 
  -3   8   8      107.28       98.48      5.93 o 
  -2   8   8      386.66      402.60      4.21 o 
  -1   8   8       28.66       30.02      1.97 o 
   0   8   8       59.84       65.15      2.34 o 
   1   8   8       64.52       59.08      3.51 o 
   2   8   8      337.81      345.94      6.44 o 
   3   8   8        1.65        4.88      2.85 o 
   4   8   8       37.00       39.00      3.53 o 
  -7   9   8        1.65        4.17      4.00 o 
  -6   9   8       25.78       16.66      3.50 o 
  -5   9   8        9.01        7.79      2.87 o 
  -4   9   8       42.37       47.79      3.69 o 
  -3   9   8       57.08       51.78      2.20 o 
  -2   9   8        3.12        5.15      1.90 o 
  -1   9   8       80.37       81.67      2.58 o 
   0   9   8        5.66        5.63      1.89 o 
   1   9   8       51.35       53.57      3.66 o 
   2   9   8        9.52       12.60      3.31 o 
   3   9   8       80.78       80.33      4.36 o 
  -6  10   8        2.41        0.90      3.41 o 
  -5  10   8        7.11        1.98      3.39 o 
  -4  10   8        0.00       -1.55      2.96 o 
  -3  10   8       87.88       81.89      6.74 o 
  -2  10   8        0.11       -1.09      1.83 o 
  -1  10   8        0.03        1.49      2.19 o 
   0  10   8        5.88        0.47      2.03 o 
   1  10   8        3.85        3.70      2.86 o 
   2  10   8       13.66       11.44      3.69 o 
  -5  11   8        0.00       -0.30      3.01 o 
  -4  11   8       86.42       93.28      4.75 o 
  -3  11   8       43.68       57.49      4.06 o 
  -2  11   8      110.15      118.50      6.15 o 
  -1  11   8        1.02        2.12      2.41 o 
   0  11   8      123.00      133.24      5.22 o 
   1  11   8        2.09        2.80      3.39 o 
  -4  12   8        0.22        2.73      3.48 o 
  -3  12   8       15.86       17.86      4.25 o 
  -2  12   8       10.55       12.31      2.66 o 
  -1  12   8       39.85       34.82      2.80 o 
  -1 -12   9       39.56       37.93      4.22 o 
   0 -12   9       21.31       14.75      2.15 o 
   1 -12   9       74.99       70.55      2.87 o 
   2 -12   9        4.63        1.22      2.15 o 
   3 -12   9        1.28        1.68      2.80 o 
  -2 -11   9       10.69        9.82      3.23 o 
  -1 -11   9       16.96       16.33      2.24 o 
   0 -11   9      187.56      176.93      3.40 o 
   1 -11   9      134.59      129.89      4.57 o 
   2 -11   9      159.72      159.17      9.00 o 
   3 -11   9        6.04        7.80      3.30 o 
   4 -11   9       41.43       33.52      3.87 o 
   5 -11   9        0.39        0.40      3.49 o 
  -3 -10   9       17.04       15.17      3.67 o 
  -2 -10   9        0.88        2.27      3.07 o 
  -1 -10   9       22.71       19.68      1.98 o 
   0 -10   9        8.39        8.87      1.88 o 
   1 -10   9        6.31        7.23      2.64 o 
   2 -10   9       12.44        8.89      1.96 o 
   3 -10   9        8.02        9.34      2.82 o 
   4 -10   9       10.72        5.15      3.06 o 
   5 -10   9        3.82        3.27      3.00 o 
   6 -10   9        1.84       -4.02      4.02 o 
  -4  -9   9       36.76       39.23      3.87 o 
  -3  -9   9        8.92        8.93      3.14 o 
  -2  -9   9        0.13        0.06      1.64 o 
  -1  -9   9       39.84       36.65      2.12 o 
   0  -9   9        7.68        6.55      1.74 o 
   1  -9   9       12.96       12.24      2.31 o 
   2  -9   9        4.15        3.51      2.89 o 
   3  -9   9       45.22       41.28      3.28 o 
   4  -9   9       22.30       23.81      3.17 o 
   5  -9   9       14.07       14.42      3.52 o 
   6  -9   9        9.60       11.90      3.30 o 
  -5  -8   9        8.54        7.01      2.13 o 
  -4  -8   9        4.53        2.04      2.16 o 
  -3  -8   9      167.72      157.98      4.94 o 
  -2  -8   9       54.91       56.11      2.50 o 
  -1  -8   9      163.58      148.51      4.64 o 
   0  -8   9      250.71      248.71      5.08 o 
   1  -8   9      335.55      301.03      5.38 o 
   2  -8   9      303.21      279.81      5.07 o 
   3  -8   9       69.47       57.96      3.18 o 
   4  -8   9      118.61      109.90      4.02 o 
   5  -8   9       94.23      102.80      4.65 o 
   6  -8   9        0.66        1.36      2.21 o 
   7  -8   9        2.47        1.97      3.13 o 
  -6  -7   9        9.23       10.11      2.62 o 
  -5  -7   9       16.61       17.19      2.19 o 
  -4  -7   9        3.88        3.28      2.17 o 
  -3  -7   9       10.11       10.76      1.39 o 
  -2  -7   9       59.58       59.23      1.63 o 
  -1  -7   9        0.30       -0.98      1.96 o 
   0  -7   9      176.80      155.55      2.64 o 
   1  -7   9       38.60       29.15      4.35 o 
   2  -7   9      169.51      134.94      3.50 o 
   3  -7   9      143.63      132.04      3.77 o 
   4  -7   9      217.65      198.23      4.74 o 
   5  -7   9        4.63        7.21      3.17 o 
   6  -7   9       48.67       45.41      3.17 o 
   7  -7   9       25.69       30.31      3.66 o 
  -6  -6   9      141.92      150.27      4.97 o 
  -5  -6   9       33.02       31.16      1.67 o 
  -4  -6   9      178.31      175.57      2.33 o 
  -3  -6   9       23.73       16.04      1.31 o 
  -2  -6   9       72.82       65.82      1.63 o 
  -1  -6   9       25.38       23.72      1.79 o 
   0  -6   9      134.56      126.86      2.46 o 
   1  -6   9        0.02        1.36      2.10 o 
   2  -6   9      409.26      366.59      4.99 o 
   3  -6   9       21.00       19.89      2.29 o 
   4  -6   9       43.27       36.66      2.77 o 
   5  -6   9        0.95        4.12      1.96 o 
   6  -6   9        0.19       -1.43      2.87 o 
   7  -6   9        3.12        0.13      3.13 o 
  -7  -5   9       90.10       99.40      3.82 o 
  -6  -5   9        1.18        3.03      1.65 o 
  -5  -5   9      819.41      784.42      4.30 o 
  -4  -5   9       13.86       14.70      1.35 o 
  -3  -5   9      956.98      953.90      7.51 o 
  -2  -5   9      252.31      245.58      4.00 o 
  -1  -5   9     1383.78     1390.62     11.75 o 
   0  -5   9      163.53      175.56      2.14 o 
   1  -5   9      136.01      141.67      3.04 o 
   2  -5   9      532.19      557.39      5.52 o 
   3  -5   9       22.44       16.19      2.08 o 
   4  -5   9      192.59      213.43      4.29 o 
   5  -5   9      107.38      102.25      2.79 o 
   6  -5   9       68.59       73.84      8.24 o 
   7  -5   9        0.67        9.21      4.16 o 
  -7  -4   9        9.87        5.60      1.89 o 
  -6  -4   9        8.21        6.91      1.74 o 
  -5  -4   9        8.28        7.93      1.79 o 
  -4  -4   9      384.75      387.86      3.39 o 
  -3  -4   9       18.68       18.83      1.28 o 
  -2  -4   9       24.79       27.12      2.10 o 
  -1  -4   9      355.20      355.59      9.17 o 
   0  -4   9       46.56       71.60      2.66 o 
   1  -4   9      459.87      489.79     25.90 o 
   2  -4   9       11.86        7.64      1.59 o 
   3  -4   9      855.98      804.45      6.49 o 
   4  -4   9        3.82        5.84      1.63 o 
   5  -4   9      263.79      292.85      3.63 o 
   6  -4   9       11.74       15.36      2.06 o 
   7  -4   9       38.36       47.88      2.71 o 
  -7  -3   9        0.67       -1.75      2.44 o 
  -6  -3   9       60.26       57.56      4.92 o 
  -5  -3   9      105.26      101.37      2.35 o 
  -4  -3   9        2.45        5.72      2.43 o 
  -3  -3   9        0.02        0.31      1.04 o 
  -2  -3   9        5.87        6.10      0.83 o 
  -1  -3   9       81.05       63.52      1.92 o 
   0  -3   9       50.54       64.31      7.84 o 
   1  -3   9      239.48      205.59      2.03 o 
   2  -3   9      365.84      361.16      4.00 o 
   3  -3   9       11.40       10.64      1.08 o 
   4  -3   9      119.47      142.91      3.34 o 
   5  -3   9      143.43      147.62      2.90 o 
   6  -3   9       33.17       48.26      3.51 o 
   7  -3   9        1.05        1.39      2.21 o 
  -8  -2   9        2.54        7.22      2.89 o 
  -7  -2   9       16.68       23.40      1.92 o 
  -6  -2   9        0.94        4.77      3.04 o 
  -5  -2   9      551.96      577.32      7.74 o 
  -4  -2   9      259.37      269.91      3.75 o 
  -3  -2   9      533.38      545.64      3.19 o 
  -2  -2   9        7.96        6.28      0.95 o 
  -1  -2   9       13.45       21.02      1.43 o 
   0  -2   9      230.95      239.45      2.68 o 
   1  -2   9      332.65      338.07      6.20 o 
   2  -2   9       68.40       64.30      1.45 o 
   3  -2   9        1.03        1.20      1.09 o 
   4  -2   9        0.52        3.81      1.78 o 
   5  -2   9      341.74      332.24      4.41 o 
   6  -2   9        0.32        0.26      2.13 o 
   7  -2   9        0.18       -1.20      2.19 o 
  -8  -1   9        6.32        9.93      3.08 o 
  -7  -1   9        6.49        5.50      1.78 o 
  -6  -1   9       50.48       46.27      3.74 o 
  -5  -1   9       52.50       50.51      1.99 o 
  -4  -1   9      257.63      255.40      5.98 o 
  -3  -1   9       13.17       16.74      1.04 o 
  -2  -1   9     1655.64     1657.51     14.76 o 
  -1  -1   9       49.00       43.12      1.66 o 
   0  -1   9      594.74      552.92      3.84 o 
   1  -1   9      570.85      592.28      4.04 o 
   2  -1   9      323.21      316.13      5.08 o 
   3  -1   9      570.70      571.43      2.50 o 
   4  -1   9      320.75      340.44     10.05 o 
   5  -1   9     1219.85     1221.62     46.77 o 
   6  -1   9        0.78       -0.50      2.03 o 
   7  -1   9      103.80       91.01      7.27 o 
  -8   0   9       17.76       27.93      3.41 o 
  -7   0   9        0.11       -0.41      1.69 o 
  -6   0   9       84.08       82.48      2.45 o 
  -5   0   9       23.85       21.89      1.83 o 
  -4   0   9       32.17       27.57      1.50 o 
  -3   0   9      227.55      204.36      2.59 o 
  -2   0   9       18.09       11.22      0.82 o 
  -1   0   9     1397.11     1395.68      6.51 o 
   0   0   9       92.95       89.92      1.64 o 
   1   0   9       75.68       78.24      1.07 o 
   2   0   9     2013.14     2097.43      6.49 o 
   3   0   9        6.33        4.43      1.21 o 
   4   0   9      342.81      367.73      3.79 o 
   5   0   9        0.18       -1.46      2.19 o 
   6   0   9      164.28      160.13      5.12 o 
   7   0   9        7.12       10.01      3.82 o 
  -8   1   9       29.44       32.48      2.46 o 
  -7   1   9       28.80       32.38      2.07 o 
  -6   1   9        0.98       -2.22      2.66 o 
  -5   1   9        2.93        3.33      2.69 o 
  -4   1   9      195.55      172.65      2.31 o 
  -3   1   9      159.07      172.41      3.86 o 
  -2   1   9     2587.84     2687.88      7.43 o 
  -1   1   9     1014.78     1040.60      4.50 o 
   0   1   9     1647.62     1636.68     14.60 o 
   1   1   9      432.76      448.01      5.28 o 
   2   1   9       49.95       50.63      1.59 o 
   3   1   9        3.13        5.93      1.44 o 
   4   1   9        9.14        9.42      1.69 o 
   5   1   9       16.44       17.17      3.18 o 
   6   1   9        7.85        3.32      3.08 o 
   7   1   9       26.16       27.67      3.61 o 
  -8   2   9        2.54       -1.44      3.20 o 
  -7   2   9       77.78       77.40      3.74 o 
  -6   2   9        2.44        3.58      2.51 o 
  -5   2   9       30.86       35.63      3.00 o 
  -4   2   9       33.36       29.94      1.41 o 
  -3   2   9      204.75      216.65      2.98 o 
  -2   2   9      129.01      101.49      3.37 o 
  -1   2   9      163.33      191.30      2.21 o 
   0   2   9       24.28       15.63      0.82 o 
   1   2   9      498.38      611.09      5.08 o 
   2   2   9      490.70      499.76      3.81 o 
   3   2   9       45.07       43.06      1.80 o 
   4   2   9       19.79       18.39      1.72 o 
   5   2   9        2.48        1.04      2.92 o 
   6   2   9        3.78        8.82      3.21 o 
   7   2   9        0.01        2.90      3.93 o 
  -8   3   9        0.32       -0.48      3.19 o 
  -7   3   9       38.36       43.11      5.82 o 
  -6   3   9        4.17        2.32      2.72 o 
  -5   3   9       44.95       40.13      3.24 o 
  -4   3   9      157.81      142.44      3.05 o 
  -3   3   9       44.60       36.40      1.38 o 
  -2   3   9      422.88      395.14      4.40 o 
  -1   3   9      765.39      773.63      4.21 o 
   0   3   9      742.29      687.17      8.93 o 
   1   3   9      569.38      520.34      9.04 o 
   2   3   9        6.39        4.66      1.24 o 
   3   3   9      685.92      663.13     12.12 o 
   4   3   9       30.03       24.98      1.90 o 
   5   3   9        0.43        1.24      2.82 o 
   6   3   9       49.80       53.05      3.84 o 
  -8   4   9        3.73        4.76      2.10 o 
  -7   4   9       17.75       12.34      2.26 o 
  -6   4   9        0.45       -1.89      1.89 o 
  -5   4   9        1.08        1.10      2.80 o 
  -4   4   9       88.27       84.36      3.21 o 
  -3   4   9      210.79      217.67      8.90 o 
  -2   4   9      312.78      289.13      4.48 o 
  -1   4   9        5.38        8.08      1.20 o 
   0   4   9      183.43      176.69      4.45 o 
   1   4   9      272.59      269.95      2.85 o 
   2   4   9       55.95       52.61      2.03 o 
   3   4   9       83.00       81.33      3.20 o 
   4   4   9       73.31       71.05      2.48 o 
   5   4   9       48.48       53.02      3.86 o 
   6   4   9      110.40      120.56      4.96 o 
  -8   5   9        2.48        1.50      2.60 o 
  -7   5   9        1.97        0.64      3.11 o 
  -6   5   9        7.42        7.32      3.23 o 
  -5   5   9       12.05       12.08      2.82 o 
  -4   5   9       64.01       60.90      3.28 o 
  -3   5   9      108.32       92.63      2.05 o 
  -2   5   9      529.79      504.33      5.76 o 
  -1   5   9      134.98      122.40      2.28 o 
   0   5   9      513.52      538.58      9.40 o 
   1   5   9      242.91      232.91      6.47 o 
   2   5   9      348.22      333.38      6.60 o 
   3   5   9       66.65       64.57      2.47 o 
   4   5   9        0.00        2.00      2.08 o 
   5   5   9        1.18       -0.15      3.05 o 
   6   5   9        0.39        2.15      3.66 o 
  -8   6   9        1.94        3.92      3.07 o 
  -7   6   9        0.43       -0.15      3.53 o 
  -6   6   9       20.14       14.52      3.34 o 
  -5   6   9      119.36      127.60      4.52 o 
  -4   6   9        0.42       -0.29      2.92 o 
  -3   6   9      883.85      858.74     13.73 o 
  -2   6   9        0.53        5.92      3.01 o 
  -1   6   9     4410.09     4238.07     35.69 o 
   0   6   9       51.35       56.25      2.22 o 
   1   6   9     3253.98     3204.54    117.02 o 
   2   6   9       60.16       67.53      2.29 o 
   3   6   9      686.40      678.63      9.64 o 
   4   6   9        7.53        5.54      1.94 o 
   5   6   9       45.56       46.96      3.81 o 
  -8   7   9        0.71        4.38      3.46 o 
  -7   7   9       67.25       66.72      4.06 o 
  -6   7   9       10.18        9.41      3.37 o 
  -5   7   9      198.88      201.53      5.30 o 
  -4   7   9      176.52      171.76      4.62 o 
  -3   7   9      500.14      477.90     20.38 o 
  -2   7   9      127.25      135.73      2.69 o 
  -1   7   9       92.95       90.13      2.52 o 
   0   7   9       12.31       15.73      2.04 o 
   1   7   9       56.88       50.86      3.62 o 
   2   7   9      130.64      124.88      5.84 o 
   3   7   9       55.65       55.96      4.55 o 
   4   7   9       75.77       69.54      6.56 o 
  -7   8   9        4.01        3.96      3.55 o 
  -6   8   9       33.35       41.51      4.03 o 
  -5   8   9       48.39       32.04      3.32 o 
  -4   8   9       25.03       25.90      2.80 o 
  -3   8   9       43.26       36.87      1.97 o 
  -2   8   9        0.10        0.65      1.64 o 
  -1   8   9       79.92       76.51      2.33 o 
   0   8   9       48.42       51.90      2.20 o 
   1   8   9       26.13       23.63      3.03 o 
   2   8   9        0.03        1.24      3.03 o 
   3   8   9       27.56       24.18      3.47 o 
   4   8   9        0.04        2.01      3.24 o 
  -7   9   9        0.06        1.62      3.10 o 
  -6   9   9       17.21       24.81      3.59 o 
  -5   9   9       11.60       13.99      3.46 o 
  -4   9   9       56.60       56.60      3.50 o 
  -3   9   9      120.61      133.73      2.95 o 
  -2   9   9       16.73       17.88      1.92 o 
  -1   9   9      148.64      165.68      3.78 o 
   0   9   9        0.45       -0.60      2.78 o 
   1   9   9       87.76       88.20      4.27 o 
   2   9   9        2.19        3.85      2.95 o 
   3   9   9        9.94        9.11      3.05 o 
  -6  10   9        4.85       -0.40      3.07 o 
  -5  10   9        6.29       -0.48      3.54 o 
  -4  10   9        8.62        4.06      3.22 o 
  -3  10   9       17.27       19.86      2.25 o 
  -2  10   9       22.98       21.75      2.15 o 
  -1  10   9        0.03       -1.67      2.02 o 
   0  10   9       34.60       30.30      3.84 o 
   1  10   9        3.19        2.53      3.40 o 
   2  10   9       16.74       15.66      3.81 o 
  -5  11   9        8.18        5.19      3.35 o 
  -4  11   9        0.10       -1.21      3.41 o 
  -3  11   9        0.01        0.82      3.66 o 
  -2  11   9       10.84       16.97      2.44 o 
  -1  11   9        1.61        3.26      2.45 o 
   0  11   9       86.58       87.93      4.93 o 
   1  11   9       20.05       16.36      3.47 o 
  -3  12   9        4.53        4.08      3.32 o 
  -2  12   9       55.60       63.81      3.01 o 
   0 -12  10        0.33        3.29      2.23 o 
   1 -12  10        1.49        3.42      2.02 o 
   2 -12  10        3.97        1.33      3.42 o 
   3 -12  10        0.35       -2.33      3.52 o 
  -2 -11  10       46.34       48.20      3.85 o 
  -1 -11  10        2.81        5.19      2.26 o 
   0 -11  10       60.39       59.81      2.70 o 
   1 -11  10       24.34       25.48      2.45 o 
   2 -11  10       21.68       16.80      3.79 o 
   3 -11  10       28.16       34.30      3.51 o 
   4 -11  10        3.72        1.94      3.11 o 
  -3 -10  10        2.75        2.33      3.55 o 
  -2 -10  10       22.93       21.15      3.51 o 
  -1 -10  10       10.13        8.72      2.03 o 
   0 -10  10       56.88       54.89      2.46 o 
   1 -10  10       75.71       64.70      2.59 o 
   2 -10  10        9.46        9.92      2.88 o 
   3 -10  10       36.20       31.82      3.36 o 
   4 -10  10        1.92        0.43      2.81 o 
   5 -10  10        5.19        2.65      3.52 o 
  -4  -9  10        0.62        1.47      3.33 o 
  -3  -9  10        5.10        4.49      2.85 o 
  -2  -9  10        3.28        3.17      1.76 o 
  -1  -9  10        0.92        0.80      1.60 o 
   0  -9  10       24.31       18.54      1.85 o 
   1  -9  10       12.93        7.64      2.49 o 
   2  -9  10       11.46       11.73      2.67 o 
   3  -9  10        2.58        4.19      2.75 o 
   4  -9  10        1.10       -0.27      2.76 o 
   5  -9  10        4.68        3.83      2.94 o 
   6  -9  10        6.53        3.28      2.30 o 
  -5  -8  10       26.69       27.98      2.21 o 
  -4  -8  10        2.57        2.45      2.17 o 
  -3  -8  10       11.24       10.46      2.13 o 
  -2  -8  10        8.52        7.33      1.75 o 
  -1  -8  10       67.34       66.62      2.28 o 
   0  -8  10        4.86        3.97      2.48 o 
   1  -8  10      189.29      194.72      4.51 o 
   2  -8  10       32.05       38.42      3.25 o 
   3  -8  10       66.53       65.26      3.35 o 
   4  -8  10        5.34        1.23      2.96 o 
   5  -8  10        5.40        2.81      3.04 o 
   6  -8  10        2.69        1.38      2.42 o 
  -6  -7  10       45.79       51.84      2.39 o 
  -5  -7  10        7.49        6.16      2.05 o 
  -4  -7  10      122.99      135.24      5.47 o 
  -3  -7  10        7.10        6.28      1.96 o 
  -2  -7  10      110.29      117.52      3.02 o 
  -1  -7  10       86.47       78.79      2.10 o 
   0  -7  10       28.47       18.69      4.36 o 
   1  -7  10      233.24      237.12      4.42 o 
   2  -7  10        7.23        6.30      2.33 o 
   3  -7  10      221.99      212.75      4.37 o 
   4  -7  10        9.69        8.48      2.82 o 
   5  -7  10      130.64      139.35      4.09 o 
   6  -7  10        0.03        0.08      3.14 o 
   7  -7  10        3.15        2.21      3.00 o 
  -6  -6  10        3.00        5.51      1.82 o 
  -5  -6  10        0.01        0.26      1.58 o 
  -4  -6  10        5.97        6.01      1.42 o 
  -3  -6  10       37.89       38.19      2.22 o 
  -2  -6  10       11.40       10.53      1.72 o 
  -1  -6  10       42.02       47.82      1.85 o 
   0  -6  10       70.34       69.09      1.84 o 
   1  -6  10      256.51      233.17      4.17 o 
   2  -6  10      108.63      115.09      3.28 o 
   3  -6  10      117.75       99.04      3.32 o 
   4  -6  10      163.14      170.45      4.22 o 
   5  -6  10      302.75      307.03      4.24 o 
   6  -6  10        6.74       11.16      3.25 o 
   7  -6  10        6.90        6.14      3.47 o 
  -7  -5  10       39.20       47.20      2.37 o 
  -6  -5  10       10.98       12.46      1.71 o 
  -5  -5  10      136.22      138.42      2.57 o 
  -4  -5  10       14.85       14.95      1.58 o 
  -3  -5  10        0.27        3.83      2.26 o 
  -2  -5  10      118.53      125.31      2.20 o 
  -1  -5  10        6.89       10.70      1.44 o 
   0  -5  10      300.51      299.39      2.80 o 
   1  -5  10      605.15      585.13      5.61 o 
   2  -5  10       32.00       37.12      2.29 o 
   3  -5  10       36.74       30.33      2.28 o 
   4  -5  10      112.95      112.83      3.45 o 
   5  -5  10       21.97       14.74      3.41 o 
   6  -5  10       27.74       28.85      3.41 o 
   7  -5  10       13.31       23.82      3.87 o 
  -7  -4  10        0.01       -1.03      1.92 o 
  -6  -4  10      145.31      147.81      4.22 o 
  -5  -4  10       25.53       24.46      1.86 o 
  -4  -4  10      316.49      306.01      6.82 o 
  -3  -4  10       14.37       11.58      1.27 o 
  -2  -4  10      158.21      149.42      3.39 o 
  -1  -4  10        2.98        0.97      1.17 o 
   0  -4  10      215.38      217.23      7.13 o 
   1  -4  10      240.21      244.55      2.30 o 
   2  -4  10      196.87      181.58      3.39 o 
   3  -4  10      290.46      291.91      4.34 o 
   4  -4  10        7.88        7.38      1.71 o 
   5  -4  10       37.68       33.24      3.40 o 
   6  -4  10       12.84       18.22      5.92 o 
   7  -4  10        7.67       11.93      5.32 o 
  -7  -3  10        0.13       -1.13      1.93 o 
  -6  -3  10        6.22        5.77      2.73 o 
  -5  -3  10       38.19       38.97      1.87 o 
  -4  -3  10        9.28       10.95      1.47 o 
  -3  -3  10      230.58      243.41      2.33 o 
  -2  -3  10      448.72      426.29     15.42 o 
  -1  -3  10      226.39      225.67      3.24 o 
   0  -3  10     1612.60     1715.77      7.96 o 
   1  -3  10      141.91      173.41      1.88 o 
   2  -3  10     1936.59     2011.72      9.24 o 
   3  -3  10      301.87      310.68      5.48 o 
   4  -3  10      944.13      969.19      8.97 o 
   5  -3  10       95.02       90.29      2.55 o 
   6  -3  10      140.45      122.47      2.96 o 
   7  -3  10        4.33        9.92      2.44 o 
  -8  -2  10       14.14       15.86      3.03 o 
  -7  -2  10        6.13        7.04      1.89 o 
  -6  -2  10      129.59      119.40      5.11 o 
  -5  -2  10        8.41       18.08      2.21 o 
  -4  -2  10      186.47      173.16      2.35 o 
  -3  -2  10      262.08      267.59      6.36 o 
  -2  -2  10      550.28      514.79     10.05 o 
  -1  -2  10        1.77        1.28      1.27 o 
   0  -2  10        4.95        8.74      1.24 o 
   1  -2  10     1656.34     1778.93     18.90 o 
   2  -2  10        0.70        0.58      1.03 o 
   3  -2  10      349.91      357.09      3.96 o 
   4  -2  10       95.20      106.96      2.38 o 
   5  -2  10      304.46      296.74      9.09 o 
   6  -2  10        0.19        4.11      2.59 o 
   7  -2  10       53.78       54.30      5.65 o 
  -8  -1  10       14.24       11.93      2.17 o 
  -7  -1  10        2.07        2.15      1.76 o 
  -6  -1  10       47.56       44.86      2.10 o 
  -5  -1  10      238.07      229.28      4.44 o 
  -4  -1  10        0.35        1.16      1.34 o 
  -3  -1  10      161.10      152.82      2.03 o 
  -2  -1  10        4.34        3.01      0.96 o 
  -1  -1  10     1501.17     1552.06      7.52 o 
   0  -1  10     1576.55     1579.47     25.90 o 
   1  -1  10      154.35      136.44      1.59 o 
   2  -1  10        0.63        0.04      0.87 o 
   3  -1  10      518.21      506.80      4.06 o 
   4  -1  10       65.75       61.15      2.83 o 
   5  -1  10       22.55       29.22      3.67 o 
   6  -1  10      126.16      118.98      4.98 o 
   7  -1  10        8.96        6.92      3.50 o 
  -8   0  10       32.37       36.97      2.40 o 
  -7   0  10        0.02       -0.35      1.82 o 
  -6   0  10        7.60        7.53      1.92 o 
  -5   0  10      111.81      101.66      2.29 o 
  -4   0  10      183.06      170.97      4.57 o 
  -3   0  10        9.09        4.76      1.02 o 
  -2   0  10       92.63       88.31      1.74 o 
  -1   0  10      756.42      710.97      3.84 o 
   0   0  10      305.37      287.72      2.37 o 
   1   0  10      344.93      301.72      1.92 o 
   2   0  10      211.30      204.94      1.87 o 
   3   0  10      654.61      617.55      4.23 o 
   4   0  10       31.53       33.37      1.90 o 
   5   0  10       36.59       39.46      3.58 o 
   6   0  10      187.80      194.85      5.85 o 
   7   0  10       28.46       23.00      3.69 o 
  -8   1  10       11.32       11.73      2.31 o 
  -7   1  10        0.04        0.67      2.82 o 
  -6   1  10       80.34       81.00      2.45 o 
  -5   1  10        6.38        4.60      1.70 o 
  -4   1  10       79.36       83.61      2.22 o 
  -3   1  10      850.91      824.57      7.26 o 
  -2   1  10      100.86      111.55      1.92 o 
  -1   1  10        0.16        2.60      0.64 o 
   0   1  10      704.44      663.63      7.83 o 
   1   1  10      878.14      798.47      7.86 o 
   2   1  10     1072.78     1115.46      5.55 o 
   3   1  10      510.87      522.07     27.43 o 
   4   1  10       58.75       66.03      2.19 o 
   5   1  10       70.41       62.07      3.95 o 
   6   1  10       36.17       36.45      4.04 o 
   7   1  10       21.30       18.83      4.04 o 
  -8   2  10        0.84        0.52      3.88 o 
  -7   2  10        7.12        9.58      2.96 o 
  -6   2  10      154.47      165.75      4.55 o 
  -5   2  10      343.49      334.61      5.61 o 
  -4   2  10      221.61      210.57      4.28 o 
  -3   2  10      281.86      266.71      6.50 o 
  -2   2  10      460.70      429.49      5.74 o 
  -1   2  10      879.17      907.61      4.51 o 
   0   2  10        0.10       -0.44      0.69 o 
   1   2  10      241.54      270.52      8.48 o 
   2   2  10        1.35        1.56      1.32 o 
   3   2  10        0.42       -0.59      1.51 o 
   4   2  10       71.64       62.37      2.98 o 
   5   2  10        7.63        4.84      2.84 o 
   6   2  10       23.72       29.41      3.97 o 
  -8   3  10        1.77        1.03      2.01 o 
  -7   3  10        4.17        6.02      3.25 o 
  -6   3  10       46.84       43.05      3.32 o 
  -5   3  10      241.31      234.60      5.10 o 
  -4   3  10       27.31       25.50      1.51 o 
  -3   3  10      281.85      272.04     13.01 o 
  -2   3  10      168.74      161.46      2.25 o 
  -1   3  10      482.80      456.39      8.64 o 
   0   3  10      140.31      138.92      1.84 o 
   1   3  10      316.34      308.40      5.92 o 
   2   3  10       11.34       12.25      1.40 o 
   3   3  10       65.61       60.19      2.06 o 
   4   3  10       25.36       27.45      2.00 o 
   5   3  10      126.94      121.39      4.59 o 
   6   3  10        5.57       12.62      3.85 o 
  -8   4  10        0.39       -1.33      3.14 o 
  -7   4  10       11.57       11.16      3.46 o 
  -6   4  10        0.45       -0.82      2.76 o 
  -5   4  10       23.07       21.53      3.33 o 
  -4   4  10      206.06      193.82      4.43 o 
  -3   4  10        0.86        0.20      1.35 o 
  -2   4  10     1170.71     1105.44     17.48 o 
  -1   4  10        6.83        5.30      1.35 o 
   0   4  10      665.55      628.58      6.52 o 
   1   4  10       55.64       47.42      2.40 o 
   2   4  10      705.12      662.85      4.85 o 
   3   4  10        0.25        2.29      1.81 o 
   4   4  10        8.17       10.31      4.05 o 
   5   4  10      155.59      164.47      5.01 o 
   6   4  10        8.21       11.80      3.52 o 
  -8   5  10       15.43       17.79      3.20 o 
  -7   5  10       16.34       14.59      3.12 o 
  -6   5  10       50.68       61.02      3.84 o 
  -5   5  10        4.06        4.23      2.85 o 
  -4   5  10      267.53      261.38      5.18 o 
  -3   5  10        5.91       11.18      2.54 o 
  -2   5  10        2.58        3.00      1.37 o 
  -1   5  10      114.12      112.30      2.27 o 
   0   5  10      239.51      239.87      2.95 o 
   1   5  10       20.63       24.54      1.84 o 
   2   5  10       34.87       33.69      2.00 o 
   3   5  10        5.82        3.25      2.10 o 
   4   5  10       77.69       80.80      7.27 o 
   5   5  10        9.07       13.03      2.97 o 
  -8   6  10        4.15        2.70      3.05 o 
  -7   6  10       99.24      102.82      4.54 o 
  -6   6  10       40.16       33.26      3.35 o 
  -5   6  10      201.84      203.47      5.26 o 
  -4   6  10       53.10       44.45      3.30 o 
  -3   6  10      573.08      550.87      4.98 o 
  -2   6  10      151.28      134.70      2.57 o 
  -1   6  10      111.80      128.10      2.76 o 
   0   6  10      116.60      109.59      3.38 o 
   1   6  10       15.01       24.46      3.35 o 
   2   6  10        0.13        1.19      1.77 o 
   3   6  10      204.51      192.27      4.74 o 
   4   6  10        0.63        0.54      1.92 o 
   5   6  10        4.28       -0.84      2.65 o 
  -7   7  10        1.46        5.86      3.73 o 
  -6   7  10        4.82       10.26      3.45 o 
  -5   7  10        1.36        1.47      2.75 o 
  -4   7  10       38.15       33.98      3.16 o 
  -3   7  10      237.96      216.72      8.88 o 
  -2   7  10      176.04      152.55      2.81 o 
  -1   7  10       41.62       33.75      2.00 o 
   0   7  10      938.36      908.35      9.06 o 
   1   7  10       10.96        7.87      3.10 o 
   2   7  10      381.06      361.11      6.59 o 
   3   7  10        9.11       13.20      2.16 o 
   4   7  10       51.51       44.46      2.59 o 
  -7   8  10        7.80       12.45      3.67 o 
  -6   8  10        1.70        5.56      3.59 o 
  -5   8  10        0.18       -1.83      2.59 o 
  -4   8  10       16.07       15.04      2.89 o 
  -3   8  10        0.71       -0.58      1.62 o 
  -2   8  10        1.35        0.55      1.55 o 
  -1   8  10        6.23        6.70      1.69 o 
   0   8  10        1.57        0.71      2.81 o 
   1   8  10        0.73        0.79      2.68 o 
   2   8  10        3.28        6.38      3.01 o 
   3   8  10       26.58       27.19      3.66 o 
  -6   9  10       23.08       25.54      3.53 o 
  -5   9  10       11.65        9.13      3.34 o 
  -4   9  10        0.30       -1.91      3.03 o 
  -3   9  10        0.01        0.15      1.78 o 
  -2   9  10        2.22        0.16      1.78 o 
  -1   9  10        2.33        3.04      1.99 o 
   0   9  10       58.58       54.25      3.89 o 
   1   9  10        4.13        3.84      3.35 o 
   2   9  10       24.63       21.65      3.65 o 
   3   9  10       11.36       11.22      3.86 o 
  -6  10  10        2.22        0.57      2.88 o 
  -5  10  10       74.69       77.80      4.47 o 
  -4  10  10        0.04       -2.85      3.19 o 
  -3  10  10       16.14       14.74      2.08 o 
  -2  10  10       10.13        6.47      2.02 o 
  -1  10  10       59.15       63.16      2.83 o 
   0  10  10        4.33        3.57      3.39 o 
   1  10  10       30.44       35.96      4.13 o 
  -4  11  10       22.88       30.51      4.04 o 
  -3  11  10        0.13        4.51      3.50 o 
  -2  11  10       12.87       18.98      2.55 o 
  -1  11  10        0.76        4.30      3.58 o 
   0  11  10       21.66       14.15      3.72 o 
   1 -12  11        0.58       -1.29      2.13 o 
   2 -12  11        0.05       -2.05      3.24 o 
  -2 -11  11       18.93       17.06      3.38 o 
  -1 -11  11       15.52       17.27      2.49 o 
   0 -11  11        3.27        5.58      2.17 o 
   1 -11  11        3.66        2.81      2.06 o 
   2 -11  11        2.33        4.39      3.18 o 
   3 -11  11        0.71       -1.72      3.10 o 
   4 -11  11        0.15       -1.77      2.93 o 
  -3 -10  11        0.61        1.01      3.64 o 
  -2 -10  11        9.50        8.59      2.01 o 
  -1 -10  11       36.22       34.63      3.02 o 
   0 -10  11       15.76       16.66      4.00 o 
   1 -10  11       35.29       28.93      2.33 o 
   2 -10  11      127.92      134.53      4.39 o 
   3 -10  11        4.57        4.69      2.81 o 
   4 -10  11       24.39       22.38      3.39 o 
   5 -10  11       11.46        7.86      3.02 o 
  -4  -9  11        7.94        7.55      3.51 o 
  -3  -9  11       14.65       13.35      3.20 o 
  -2  -9  11        5.78        7.97      1.82 o 
  -1  -9  11       22.95       20.77      2.10 o 
   0  -9  11       43.48       42.11      4.83 o 
   1  -9  11        6.15        4.02      2.56 o 
   2  -9  11       52.92       50.31      3.28 o 
   3  -9  11       49.43       41.73      3.25 o 
   4  -9  11       29.53       33.18      3.36 o 
   5  -9  11        0.81       -0.77      3.46 o 
   6  -9  11        1.32        2.36      2.48 o 
  -5  -8  11        6.23        3.87      1.96 o 
  -4  -8  11        2.92        1.55      2.11 o 
  -3  -8  11        6.61        7.43      2.80 o 
  -2  -8  11        1.83        1.74      2.46 o 
  -1  -8  11       81.05       81.70      5.15 o 
   0  -8  11       29.53       20.93      2.64 o 
   1  -8  11       70.95       72.66      3.27 o 
   2  -8  11       28.56       22.48      2.71 o 
   3  -8  11      156.74      153.40      4.32 o 
   4  -8  11       49.14       47.53      3.38 o 
   5  -8  11       18.71       25.30      3.46 o 
   6  -8  11        1.14        1.83      2.37 o 
  -5  -7  11       99.35       90.25      3.07 o 
  -4  -7  11      138.82      158.98      5.08 o 
  -3  -7  11      214.01      202.16      6.87 o 
  -2  -7  11      159.82      179.37      2.99 o 
  -1  -7  11      399.86      383.36      4.07 o 
   0  -7  11      378.63      375.45      5.32 o 
   1  -7  11       66.71       60.17      3.08 o 
   2  -7  11      211.48      182.89      4.16 o 
   3  -7  11       36.28       33.47      2.87 o 
   4  -7  11        0.00        0.05      2.43 o 
   5  -7  11       52.04       55.99      2.62 o 
   6  -7  11        2.70        2.64      3.32 o 
  -6  -6  11        7.86       10.33      1.79 o 
  -5  -6  11       14.36       22.87      1.79 o 
  -4  -6  11        0.02        1.52      1.69 o 
  -3  -6  11       13.69       11.37      1.60 o 
  -2  -6  11      170.98      172.81      2.69 o 
  -1  -6  11        0.43       -1.90      1.95 o 
   0  -6  11      181.60      182.43      3.59 o 
   1  -6  11      338.75      332.61      4.82 o 
   2  -6  11      267.16      248.86      4.40 o 
   3  -6  11        5.90        5.84      2.15 o 
   4  -6  11       29.32       22.21      2.75 o 
   5  -6  11       76.50       86.97      2.92 o 
   6  -6  11       13.80        6.61      3.53 o 
   7  -6  11       13.66       20.51      4.13 o 
  -6  -5  11       32.42       31.01      2.46 o 
  -5  -5  11       50.62       50.91      2.09 o 
  -4  -5  11       38.12       40.49      1.72 o 
  -3  -5  11       21.87       28.87      2.57 o 
  -2  -5  11      125.91      129.10      2.28 o 
  -1  -5  11       20.92       21.82      1.53 o 
   0  -5  11      190.63      180.57      2.41 o 
   1  -5  11      124.09      124.67      3.21 o 
   2  -5  11      224.86      242.07      4.09 o 
   3  -5  11      148.33      139.36      3.68 o 
   4  -5  11      126.96      117.35      6.11 o 
   5  -5  11      102.71       95.06      4.29 o 
   6  -5  11        9.81        7.09      3.25 o 
   7  -5  11       19.90       16.74      3.88 o 
  -7  -4  11       11.42       10.56      2.07 o 
  -6  -4  11        1.43        2.54      1.73 o 
  -5  -4  11      110.44      119.49      2.42 o 
  -4  -4  11       26.54       23.14      1.59 o 
  -3  -4  11      285.46      273.21      3.60 o 
  -2  -4  11      119.66      122.16      3.17 o 
  -1  -4  11      643.05      633.51      8.06 o 
   0  -4  11       23.73       17.53      1.25 o 
   1  -4  11      219.11      209.93      2.24 o 
   2  -4  11      302.01      314.65      4.35 o 
   3  -4  11       60.81       51.89      3.13 o 
   4  -4  11      299.90      301.25     21.59 o 
   5  -4  11        9.87        9.06      3.28 o 
   6  -4  11        5.89        7.30      3.33 o 
   7  -4  11        0.92        5.63      2.23 o 
  -7  -3  11        0.00       -0.09      1.87 o 
  -6  -3  11       14.10        7.02      1.75 o 
  -5  -3  11       10.92        7.74      1.61 o 
  -4  -3  11      229.72      217.44      3.34 o 
  -3  -3  11       21.63       18.52      1.30 o 
  -2  -3  11      627.64      648.86      5.85 o 
  -1  -3  11        0.45        1.05      1.50 o 
   0  -3  11      964.25      981.48      5.24 o 
   1  -3  11      342.67      347.09      5.99 o 
   2  -3  11      481.95      437.28      6.33 o 
   3  -3  11       46.06       39.09      1.47 o 
   4  -3  11       22.76       20.04      3.11 o 
   5  -3  11       10.86       13.52      3.08 o 
   6  -3  11        2.30        6.48      2.03 o 
   7  -3  11       12.62       14.02      2.23 o 
  -7  -2  11        4.64        5.49      1.97 o 
  -6  -2  11        7.23        7.08      1.78 o 
  -5  -2  11       17.98       22.22      1.78 o 
  -4  -2  11      456.80      449.14     12.69 o 
  -3  -2  11      979.67     1016.82      7.72 o 
  -2  -2  11      970.43      958.08      6.91 o 
  -1  -2  11       85.41       85.41      2.32 o 
   0  -2  11     1147.06     1113.85      6.05 o 
   1  -2  11      988.60      981.42      8.17 o 
   2  -2  11      170.89      165.17      3.38 o 
   3  -2  11      655.07      619.69      4.74 o 
   4  -2  11        2.52        6.79      2.80 o 
   5  -2  11       30.54       28.27      2.47 o 
   6  -2  11      128.47      136.23      3.15 o 
   7  -2  11        0.06       -0.78      3.82 o 
  -8  -1  11       38.83       45.18      3.93 o 
  -7  -1  11       98.07      113.52      3.52 o 
  -6  -1  11      362.91      373.90      8.65 o 
  -5  -1  11      168.95      178.62      2.73 o 
  -4  -1  11      966.75      914.39      7.47 o 
  -3  -1  11       15.47       14.05      2.49 o 
  -2  -1  11     1181.48     1113.49      7.27 o 
  -1  -1  11      182.29      183.30      3.00 o 
   0  -1  11        2.99        2.37      1.02 o 
   1  -1  11       87.97       90.44      1.44 o 
   2  -1  11      275.48      281.52      2.32 o 
   3  -1  11      257.36      267.72      4.47 o 
   4  -1  11        1.90        6.65      2.99 o 
   5  -1  11        0.65        1.58      3.29 o 
   6  -1  11       38.72       42.03      4.45 o 
   7  -1  11        0.05        0.93      3.79 o 
  -8   0  11       87.10       92.98      2.93 o 
  -7   0  11        6.51        6.88      2.17 o 
  -6   0  11      409.54      398.84      6.76 o 
  -5   0  11        3.56        2.45      1.62 o 
  -4   0  11     1391.50     1374.80      5.75 o 
  -3   0  11      131.88      137.66      3.27 o 
  -2   0  11      637.58      607.79      8.08 o 
  -1   0  11      156.59      152.98      4.67 o 
   0   0  11      224.08      215.71      7.23 o 
   1   0  11       38.66       35.17      1.49 o 
   2   0  11      615.72      596.74      3.13 o 
   3   0  11        2.31        1.44      1.53 o 
   4   0  11      190.49      182.42      5.96 o 
   5   0  11       29.63       26.88      3.63 o 
   6   0  11       49.11       50.50      4.38 o 
   7   0  11        2.50       -0.84      3.51 o 
  -8   1  11       15.38       11.83      2.37 o 
  -7   1  11       50.72       44.97      2.32 o 
  -6   1  11        5.84        4.85      3.99 o 
  -5   1  11       43.20       35.36      2.23 o 
  -4   1  11       60.19       49.93      1.85 o 
  -3   1  11        0.42        0.29      1.24 o 
  -2   1  11      183.32      166.11      2.67 o 
  -1   1  11        5.07        3.15      0.75 o 
   0   1  11        1.18        1.32      0.71 o 
   1   1  11      672.90      671.72      8.87 o 
   2   1  11      254.97      251.35      3.00 o 
   3   1  11      194.34      221.93      3.16 o 
   4   1  11       10.21        8.37      1.77 o 
   5   1  11       52.67       55.35      3.67 o 
   6   1  11        7.94        3.12      3.24 o 
  -8   2  11       10.83       15.98      3.48 o 
  -7   2  11       30.74       27.08      4.31 o 
  -6   2  11       30.82       42.94      3.49 o 
  -5   2  11       16.99       19.78      3.12 o 
  -4   2  11      201.63      186.06      3.16 o 
  -3   2  11       19.60       12.35      1.36 o 
  -2   2  11       16.33       13.77      1.43 o 
  -1   2  11       84.33       60.22      3.28 o 
   0   2  11       12.19       15.01      0.84 o 
   1   2  11      112.08      112.79      2.86 o 
   2   2  11       15.97       16.02      1.59 o 
   3   2  11       16.53       16.48      1.75 o 
   4   2  11        5.19        3.19      1.73 o 
   5   2  11       25.70       27.27      3.49 o 
   6   2  11       61.20       76.83      4.26 o 
  -8   3  11        0.43        1.37      2.09 o 
  -7   3  11       57.42       55.41      3.99 o 
  -6   3  11       64.19       72.18      3.94 o 
  -5   3  11      338.66      325.74      6.00 o 
  -4   3  11      270.84      256.85      3.06 o 
  -3   3  11      241.69      236.11      3.99 o 
  -2   3  11        7.82        5.84      1.40 o 
  -1   3  11        2.97        1.50      1.26 o 
   0   3  11      203.20      194.91      2.40 o 
   1   3  11        3.81        3.62      1.27 o 
   2   3  11       27.26       28.50      4.08 o 
   3   3  11      280.49      272.26      3.58 o 
   4   3  11        3.22        3.31      1.82 o 
   5   3  11       55.99       71.58      3.86 o 
   6   3  11        0.70       -0.46      3.48 o 
  -8   4  11        8.46       13.54      3.36 o 
  -7   4  11       13.27       15.48      3.60 o 
  -6   4  11       19.01       15.82      3.29 o 
  -5   4  11       39.01       38.31      3.32 o 
  -4   4  11      146.78      138.61      6.94 o 
  -3   4  11       45.32       36.87      1.83 o 
  -2   4  11       24.62       23.39      1.58 o 
  -1   4  11      224.50      196.81      2.89 o 
   0   4  11        8.75        6.80      1.28 o 
   1   4  11      492.55      461.79      4.96 o 
   2   4  11       61.25       57.72      2.13 o 
   3   4  11      602.48      621.44      5.25 o 
   4   4  11      309.36      286.57      4.06 o 
   5   4  11       94.59      113.35      4.60 o 
  -8   5  11        3.05        0.89      3.02 o 
  -7   5  11       24.05       27.55      3.89 o 
  -6   5  11        0.03       -1.69      2.90 o 
  -5   5  11       57.53       47.52      3.63 o 
  -4   5  11       69.34       60.77      3.33 o 
  -3   5  11      132.77      121.24      2.39 o 
  -2   5  11      105.73       98.84      2.21 o 
  -1   5  11       84.66       87.60      2.21 o 
   0   5  11      105.01       97.21      4.07 o 
   1   5  11      100.80      102.54      4.08 o 
   2   5  11        0.03        1.39      1.85 o 
   3   5  11        3.07        7.79      2.06 o 
   4   5  11      110.41      123.41      3.70 o 
   5   5  11        3.23       10.09      3.51 o 
  -8   6  11       14.92       13.06      3.58 o 
  -7   6  11        7.20        9.23      3.80 o 
  -6   6  11       15.11       15.92      3.19 o 
  -5   6  11        1.21       -1.03      2.72 o 
  -4   6  11        0.93        0.97      2.78 o 
  -3   6  11      133.32      121.48      2.61 o 
  -2   6  11      142.27      140.44      2.67 o 
  -1   6  11      355.98      351.69      3.84 o 
   0   6  11      439.71      467.19      6.84 o 
   1   6  11       19.47       18.59      3.28 o 
   2   6  11      180.49      198.15      5.33 o 
   3   6  11      107.50      112.44      2.95 o 
   4   6  11        2.24        0.32      2.19 o 
  -7   7  11       12.94       15.46      3.34 o 
  -6   7  11       19.80       17.91      3.41 o 
  -5   7  11       40.89       40.55      3.28 o 
  -4   7  11       42.23       40.68      3.10 o 
  -3   7  11       10.99        8.07      1.63 o 
  -2   7  11       83.75       82.64      2.32 o 
  -1   7  11       96.72      100.12      2.47 o 
   0   7  11       40.61       37.42      3.22 o 
   1   7  11       61.87       66.98      3.78 o 
   2   7  11        9.70        6.17      3.03 o 
   3   7  11       11.81       18.13      3.24 o 
   4   7  11        0.99        3.78      4.14 o 
  -7   8  11       18.25       30.29      3.50 o 
  -6   8  11       16.70       27.53      4.04 o 
  -5   8  11        1.15        1.82      3.13 o 
  -4   8  11        7.38        6.87      2.70 o 
  -3   8  11        5.67        1.78      1.71 o 
  -2   8  11        9.08        6.34      1.76 o 
  -1   8  11        9.76       10.35      1.97 o 
   0   8  11      237.49      247.08      5.52 o 
   1   8  11      109.28       96.54      4.44 o 
   2   8  11      153.20      172.05      5.44 o 
   3   8  11        4.90        4.09      3.20 o 
  -6   9  11       15.43       13.54      3.25 o 
  -5   9  11        3.37        0.08      3.05 o 
  -4   9  11       28.43       19.60      3.04 o 
  -3   9  11        3.20        4.76      1.89 o 
  -2   9  11       67.71       54.81      2.53 o 
  -1   9  11      273.44      263.09      5.78 o 
   0   9  11        1.54        5.42      3.19 o 
   1   9  11       18.26       15.10      3.15 o 
   2   9  11       48.86       60.97      4.23 o 
  -5  10  11        6.73        8.07      2.94 o 
  -4  10  11       11.20        8.18      3.40 o 
  -3  10  11       90.83       86.22      2.80 o 
  -2  10  11       29.72       41.19      2.39 o 
  -1  10  11       35.11       38.34      3.67 o 
   0  10  11       95.88      115.59      4.97 o 
   1  10  11        3.81        6.63      3.56 o 
  -4  11  11        0.24       -1.40      2.74 o 
  -3  11  11        9.65        9.85      3.48 o 
  -2  11  11      107.74      110.13      3.45 o 
  -1  11  11        5.93       10.14      3.47 o 
  -1 -11  12       51.87       61.69      2.92 o 
   0 -11  12        0.00       -1.50      2.31 o 
   1 -11  12       58.50       66.20      3.95 o 
   2 -11  12        4.22        0.42      2.63 o 
   3 -11  12        5.64        5.10      2.95 o 
  -3 -10  12       25.94       23.11      3.98 o 
  -2 -10  12       13.69       11.55      3.51 o 
  -1 -10  12       39.78       45.33      4.14 o 
   0 -10  12        0.00       -1.06      2.90 o 
   1 -10  12        4.02        2.37      2.55 o 
   2 -10  12        2.83        1.00      2.50 o 
   3 -10  12        1.99        3.73      3.01 o 
   4 -10  12       19.43       23.26      3.54 o 
  -4  -9  12        6.56       -0.09      3.72 o 
  -3  -9  12       73.51       66.71      4.29 o 
  -2  -9  12      102.93      103.69      5.90 o 
  -1  -9  12       14.06       14.98      4.46 o 
   0  -9  12      103.75       99.47      3.95 o 
   1  -9  12      195.65      202.94      4.97 o 
   2  -9  12       44.86       37.60      3.05 o 
   3  -9  12       56.96       54.86      3.26 o 
   4  -9  12        2.15        0.88      2.99 o 
   5  -9  12       51.77       47.71      4.16 o 
  -4  -8  12        0.11       -2.15      2.15 o 
  -3  -8  12       21.37       20.45      1.77 o 
  -2  -8  12       36.43       33.55      3.14 o 
  -1  -8  12       20.88       22.07      2.59 o 
   0  -8  12        4.91        1.54      2.33 o 
   1  -8  12       30.11       31.44      2.77 o 
   2  -8  12       68.71       54.15      3.20 o 
   3  -8  12       17.43       11.05      2.86 o 
   4  -8  12       71.51       67.99      3.84 o 
   5  -8  12        1.45       -1.71      2.74 o 
   6  -8  12       19.90       23.05      3.63 o 
  -5  -7  12       11.31       10.87      3.24 o 
  -4  -7  12       76.28       87.41      4.12 o 
  -3  -7  12       22.84       28.81      2.09 o 
  -2  -7  12       61.03       77.57      2.55 o 
  -1  -7  12       47.49       51.46      1.98 o 
   0  -7  12       17.04       17.21      2.65 o 
   1  -7  12      229.94      214.04      4.51 o 
   2  -7  12      137.02      139.57      4.01 o 
   3  -7  12      135.58      124.60      3.83 o 
   4  -7  12      207.78      183.59      4.87 o 
   5  -7  12        8.20       11.75      2.13 o 
   6  -7  12       10.78        6.37      3.19 o 
  -6  -6  12       47.98       46.99      4.30 o 
  -5  -6  12        1.17        5.86      1.77 o 
  -4  -6  12      434.50      472.76      5.84 o 
  -3  -6  12       56.34       71.92      2.41 o 
  -2  -6  12      800.15      777.34      6.36 o 
  -1  -6  12        2.31        1.26      1.44 o 
   0  -6  12      182.57      165.27      3.04 o 
   1  -6  12        0.01        0.27      1.99 o 
   2  -6  12       35.94       30.86      2.60 o 
   3  -6  12       23.91       23.59      2.61 o 
   4  -6  12       18.60       14.52      2.45 o 
   5  -6  12       16.59       17.17      3.30 o 
   6  -6  12        1.25       -1.45      2.95 o 
  -6  -5  12        1.75        0.96      1.80 o 
  -5  -5  12       46.90       43.36      1.96 o 
  -4  -5  12        2.96       -0.63      2.69 o 
  -3  -5  12      461.68      493.85      6.13 o 
  -2  -5  12        8.23        8.38      1.60 o 
  -1  -5  12      599.66      579.68      8.03 o 
   0  -5  12      244.24      221.44      6.40 o 
   1  -5  12       37.89       28.93      1.45 o 
   2  -5  12       20.51       26.68      2.30 o 
   3  -5  12      222.51      189.29      4.02 o 
   4  -5  12        0.06        0.65      1.88 o 
   5  -5  12       19.99       18.51      3.21 o 
   6  -5  12       76.86       79.13      4.60 o 
  -7  -4  12        3.27        6.01      1.84 o 
  -6  -4  12        0.24        0.80      1.83 o 
  -5  -4  12       76.92       78.38      3.68 o 
  -4  -4  12       21.40       19.33      2.62 o 
  -3  -4  12        0.98        2.51      2.43 o 
  -2  -4  12       32.63       40.61      2.67 o 
  -1  -4  12      429.92      426.02     11.14 o 
   0  -4  12       16.19       17.63      1.39 o 
   1  -4  12       43.31       47.91      1.47 o 
   2  -4  12       54.54       49.09      2.47 o 
   3  -4  12       32.80       25.21      1.67 o 
   4  -4  12        8.31        9.23      3.15 o 
   5  -4  12       25.08       30.91      3.35 o 
   6  -4  12        8.74        9.56      3.69 o 
   7  -4  12        3.00        6.54      3.97 o 
  -7  -3  12       49.56       48.42      2.28 o 
  -6  -3  12        8.25        8.38      1.72 o 
  -5  -3  12       16.53       17.41      2.92 o 
  -4  -3  12       55.45       60.46      3.10 o 
  -3  -3  12      768.84      812.68      7.21 o 
  -2  -3  12       19.28       20.31      2.18 o 
  -1  -3  12       73.73       59.02      2.28 o 
   0  -3  12        0.77        1.96      1.12 o 
   1  -3  12      149.43      145.94      1.96 o 
   2  -3  12       76.07       74.86      2.00 o 
   3  -3  12      275.13      267.39      3.12 o 
   4  -3  12       80.91       75.83      3.78 o 
   5  -3  12        5.71        5.98      3.35 o 
   6  -3  12        6.13        6.78      3.60 o 
   7  -3  12        4.11        7.42      4.08 o 
  -7  -2  12       21.87       27.04      3.06 o 
  -6  -2  12       62.32       62.28      3.53 o 
  -5  -2  12      214.56      225.44      4.91 o 
  -4  -2  12        8.32       10.31      2.90 o 
  -3  -2  12      489.78      521.29      5.94 o 
  -2  -2  12       42.95       40.48      2.46 o 
  -1  -2  12      177.30      178.29      3.18 o 
   0  -2  12      558.65      538.24      4.50 o 
   1  -2  12     1271.54     1236.89      7.46 o 
   2  -2  12      125.83      129.82      4.31 o 
   3  -2  12      129.12      130.58      2.62 o 
   4  -2  12      110.92      105.08      4.02 o 
   5  -2  12        0.10        3.82      3.26 o 
   6  -2  12        4.95        8.51      3.45 o 
  -7  -1  12        2.19        8.40      3.12 o 
  -6  -1  12       14.21       17.06      3.31 o 
  -5  -1  12        6.34        6.92      2.97 o 
  -4  -1  12       28.81       27.36      2.92 o 
  -3  -1  12      111.72      103.46      3.40 o 
  -2  -1  12       73.28       63.38      2.53 o 
  -1  -1  12       71.41       64.57      2.26 o 
   0  -1  12       36.91       30.53      1.31 o 
   1  -1  12        7.03        8.63      1.63 o 
   2  -1  12      720.58      724.75      3.66 o 
   3  -1  12       46.69       52.79      3.19 o 
   4  -1  12      407.05      427.05      6.62 o 
   5  -1  12      406.84      457.60      7.51 o 
   6  -1  12       86.83      111.13      5.33 o 
  -8   0  12       16.96       20.98      3.14 o 
  -7   0  12       33.67       46.37      3.85 o 
  -6   0  12       28.09       36.71      3.39 o 
  -5   0  12       93.13       93.99      3.67 o 
  -4   0  12        0.63        2.66      1.46 o 
  -3   0  12      135.87      133.02      4.50 o 
  -2   0  12      668.46      653.32      4.24 o 
  -1   0  12      339.20      335.11      3.03 o 
   0   0  12      141.92      136.16      2.01 o 
   1   0  12       48.18       46.32      1.93 o 
   2   0  12       23.95       27.30      2.60 o 
   3   0  12      142.96      134.65      2.73 o 
   4   0  12        0.24        2.33      2.99 o 
   5   0  12       19.83       29.57      3.91 o 
   6   0  12       16.89       17.73      3.71 o 
  -8   1  12       24.89       23.28      3.22 o 
  -7   1  12       44.98       42.46      3.60 o 
  -6   1  12       91.52       86.05      3.70 o 
  -5   1  12      432.93      443.54      6.43 o 
  -4   1  12       50.81       43.51      1.83 o 
  -3   1  12      478.97      477.10     17.66 o 
  -2   1  12       87.03       89.09      2.43 o 
  -1   1  12      462.54      414.60      3.37 o 
   0   1  12      392.07      373.35      3.08 o 
   1   1  12      238.97      221.28      3.99 o 
   2   1  12        1.20        2.23      1.48 o 
   3   1  12      165.88      156.92      4.14 o 
   4   1  12      138.38      121.58      3.30 o 
   5   1  12        1.25       -2.93      2.93 o 
   6   1  12        4.55        5.46      3.13 o 
  -8   2  12        6.05        8.39      2.90 o 
  -7   2  12        5.80        3.70      3.12 o 
  -6   2  12        0.95        3.89      3.00 o 
  -5   2  12        2.81        1.33      2.99 o 
  -4   2  12       15.45        9.88      1.50 o 
  -3   2  12        3.94        6.53      1.42 o 
  -2   2  12        1.72        0.81      1.26 o 
  -1   2  12      146.22      139.43      2.29 o 
   0   2  12      836.79      807.68     19.79 o 
   1   2  12      304.65      303.72      6.19 o 
   2   2  12      409.46      444.02      4.08 o 
   3   2  12       59.25       52.25      4.52 o 
   4   2  12       57.47       69.86      2.51 o 
   5   2  12        0.02        0.05      2.77 o 
   6   2  12       13.78       17.21      3.79 o 
  -8   3  12        2.84       -0.23      3.57 o 
  -7   3  12       20.92       20.20      3.61 o 
  -6   3  12        1.07        1.20      3.13 o 
  -5   3  12        0.09        2.64      2.74 o 
  -4   3  12        0.13       -0.10      1.35 o 
  -3   3  12      157.10      148.77      3.24 o 
  -2   3  12      218.54      212.93      2.81 o 
  -1   3  12       34.99       41.04      1.71 o 
   0   3  12        1.39        1.17      1.33 o 
   1   3  12       88.57       70.16      1.98 o 
   2   3  12        2.21        0.56      1.52 o 
   3   3  12       27.83       26.67      2.06 o 
   4   3  12       74.51       72.54      2.65 o 
   5   3  12       41.79       57.59      3.98 o 
  -8   4  12       19.67       21.69      3.40 o 
  -7   4  12        0.01        2.46      3.31 o 
  -6   4  12        0.25       -3.03      3.03 o 
  -5   4  12        0.36       -1.93      2.79 o 
  -4   4  12       22.79       20.50      1.64 o 
  -3   4  12        7.31        8.39      1.49 o 
  -2   4  12       59.26       47.53      1.76 o 
  -1   4  12        1.64       -0.40      1.60 o 
   0   4  12       38.58       34.95      3.06 o 
   1   4  12       99.83       97.77      3.69 o 
   2   4  12      150.78      145.93      2.90 o 
   3   4  12       90.13       86.70      2.76 o 
   4   4  12        0.50        2.98      3.03 o 
   5   4  12       24.15       27.50      3.77 o 
  -7   5  12        3.10       -2.29      3.73 o 
  -6   5  12        5.50        2.34      3.48 o 
  -5   5  12       65.54       74.55      3.81 o 
  -4   5  12       17.53       12.81      2.62 o 
  -3   5  12       13.80       10.55      1.55 o 
  -2   5  12       80.14       75.71      2.12 o 
  -1   5  12      365.86      352.34     10.77 o 
   0   5  12     1014.39     1055.21      9.34 o 
   1   5  12        7.34        6.74      3.00 o 
   2   5  12      433.34      417.19      6.81 o 
   3   5  12       16.41       11.54      2.11 o 
   4   5  12      331.04      338.74      8.53 o 
   5   5  12       31.58       39.99      3.57 o 
  -7   6  12       82.87       87.76      4.71 o 
  -6   6  12        1.43        4.28      3.35 o 
  -5   6  12       14.10       17.69      3.01 o 
  -4   6  12       20.43       24.30      2.85 o 
  -3   6  12        1.76        4.72      1.61 o 
  -2   6  12       22.35       24.06      1.82 o 
  -1   6  12      846.62      782.73      5.51 o 
   0   6  12       32.14       33.13      3.38 o 
   1   6  12      559.29      545.38      7.56 o 
   2   6  12        0.35        0.21      2.82 o 
   3   6  12      318.45      304.61      7.32 o 
   4   6  12        0.62        3.24      1.94 o 
  -7   7  12       21.75       32.02      4.42 o 
  -6   7  12        1.38        2.71      3.26 o 
  -5   7  12       59.40       70.26      3.97 o 
  -4   7  12       24.21       27.02      3.24 o 
  -3   7  12       73.94       69.43      4.35 o 
  -2   7  12        8.82       14.38      1.71 o 
  -1   7  12       14.34       13.63      1.97 o 
   0   7  12       24.32       24.23      3.15 o 
   1   7  12       68.34       69.57      3.99 o 
   2   7  12        4.01       -1.19      2.89 o 
   3   7  12       22.32       23.56      3.56 o 
  -6   8  12       59.79       75.53      4.59 o 
  -5   8  12       38.37       43.20      4.05 o 
  -4   8  12       51.96       64.39      3.91 o 
  -3   8  12       59.77       56.12      2.28 o 
  -2   8  12      208.54      226.26      3.65 o 
  -1   8  12      106.96      115.05      2.84 o 
   0   8  12       87.38      115.57      4.51 o 
   1   8  12        7.91        6.17      3.11 o 
   2   8  12        0.06        0.26      3.48 o 
   3   8  12        0.10        2.79      3.11 o 
  -6   9  12        1.12        0.88      2.86 o 
  -5   9  12        2.50        2.67      3.06 o 
  -4   9  12        2.04        5.95      3.40 o 
  -3   9  12       52.95       50.32      2.51 o 
  -2   9  12        2.14        4.96      2.09 o 
  -1   9  12       45.53       46.48      3.73 o 
   0   9  12       59.81       63.60      4.17 o 
   1   9  12       24.69       23.22      3.76 o 
   2   9  12       18.37       21.65      4.03 o 
  -5  10  12       20.95       10.31      3.49 o 
  -4  10  12        0.61        1.28      3.22 o 
  -3  10  12        6.86        3.83      2.41 o 
  -2  10  12       55.20       70.04      2.76 o 
  -1  10  12        6.90       11.42      3.39 o 
   0  10  12       25.78       29.16      3.77 o 
   0 -11  13       13.21       11.04      3.35 o 
   1 -11  13       22.72       26.77      3.63 o 
   2 -11  13       32.11       28.62      2.97 o 
  -2 -10  13       26.43       38.99      3.75 o 
  -1 -10  13        4.77        5.48      3.08 o 
   0 -10  13       19.16       18.92      3.20 o 
   1 -10  13       36.66       31.11      2.93 o 
   2 -10  13        0.17       -0.74      2.54 o 
   3 -10  13       33.57       35.08      3.53 o 
   4 -10  13        0.29        1.35      3.24 o 
  -3  -9  13       16.93       14.68      2.59 o 
  -2  -9  13        2.43        4.27      2.49 o 
  -1  -9  13        0.18        1.68      2.74 o 
   0  -9  13       44.40       42.86      3.48 o 
   1  -9  13        0.78        5.37      3.18 o 
   2  -9  13       22.33       21.16      2.98 o 
   3  -9  13        1.16        2.53      2.57 o 
   4  -9  13        0.01       -0.09      3.09 o 
   5  -9  13       17.19       15.56      3.59 o 
  -4  -8  13       38.15       42.94      3.56 o 
  -3  -8  13       21.79       26.11      2.12 o 
  -2  -8  13       22.48       23.93      1.92 o 
  -1  -8  13       31.08       37.19      2.88 o 
   0  -8  13        0.11        2.82      2.61 o 
   1  -8  13       13.29        8.43      2.50 o 
   2  -8  13        0.68        3.48      2.59 o 
   3  -8  13        2.06       -0.36      2.84 o 
   4  -8  13       18.74       13.72      3.11 o 
   5  -8  13       22.21       23.11      3.22 o 
  -5  -7  13        4.99        4.94      3.05 o 
  -4  -7  13       48.68       45.91      2.16 o 
  -3  -7  13       27.71       34.81      2.24 o 
  -2  -7  13      448.31      426.29      4.24 o 
  -1  -7  13       17.02       22.80      1.80 o 
   0  -7  13       57.35       54.88      3.05 o 
   1  -7  13      103.41      107.06      3.63 o 
   2  -7  13       64.02       50.96      3.23 o 
   3  -7  13       25.96       26.03      2.78 o 
   4  -7  13        7.55        6.25      2.85 o 
   5  -7  13       95.90      106.37      3.31 o 
   6  -7  13        2.43        3.19      3.78 o 
  -5  -6  13        0.33       -0.62      2.92 o 
  -4  -6  13       11.03       12.38      2.01 o 
  -3  -6  13       16.47       16.09      1.97 o 
  -2  -6  13       43.07       53.35      2.41 o 
  -1  -6  13        0.16        4.03      1.63 o 
   0  -6  13      248.89      230.47      4.14 o 
   1  -6  13       27.45       32.95      2.71 o 
   2  -6  13       50.34       44.04      2.93 o 
   3  -6  13        0.11        1.28      2.48 o 
   4  -6  13        6.63       -0.90      2.39 o 
   5  -6  13        0.91        1.88      3.17 o 
   6  -6  13       34.67       39.15      4.17 o 
  -6  -5  13        6.31        5.86      3.11 o 
  -5  -5  13       19.59       20.93      3.41 o 
  -4  -5  13        3.83       -2.98      2.98 o 
  -3  -5  13      109.58      101.40      3.90 o 
  -2  -5  13        0.65       -1.66      1.66 o 
  -1  -5  13        0.51       -0.35      1.49 o 
   0  -5  13      172.98      180.77      2.59 o 
   1  -5  13       30.69       24.46      2.10 o 
   2  -5  13       57.65       51.48      2.74 o 
   3  -5  13        0.88        0.00      1.54 o 
   4  -5  13       23.81       20.94      3.90 o 
   5  -5  13        8.98        6.40      3.42 o 
   6  -5  13        9.63        9.79      3.24 o 
  -6  -4  13        1.16       -0.66      2.65 o 
  -5  -4  13       10.73       10.02      2.64 o 
  -4  -4  13      198.39      188.92      4.41 o 
  -3  -4  13       62.10       57.30      3.27 o 
  -2  -4  13      387.90      403.57      5.23 o 
  -1  -4  13       68.74       83.73      2.63 o 
   0  -4  13      835.51      823.48      6.01 o 
   1  -4  13      565.26      572.18      3.78 o 
   2  -4  13      377.21      370.74      4.97 o 
   3  -4  13        1.64        1.48      1.54 o 
   4  -4  13      176.16      184.05      5.10 o 
   5  -4  13       49.07       48.51      4.04 o 
   6  -4  13        0.38        0.05      3.30 o 
  -7  -3  13        0.39        4.24      3.11 o 
  -6  -3  13        0.58        0.47      2.77 o 
  -5  -3  13        0.41       -0.91      2.76 o 
  -4  -3  13       87.50       77.70      3.34 o 
  -3  -3  13       37.21       38.46      2.86 o 
  -2  -3  13      339.14      332.94      4.66 o 
  -1  -3  13       68.53       69.34      2.57 o 
   0  -3  13      265.90      268.25      5.61 o 
   1  -3  13      324.12      337.65      4.55 o 
   2  -3  13      557.52      593.06      4.39 o 
   3  -3  13       27.06       38.27      1.66 o 
   4  -3  13       74.52       97.59      4.26 o 
   5  -3  13        2.68        1.78      2.96 o 
   6  -3  13        5.97       11.74      3.50 o 
  -7  -2  13       13.97       12.71      3.33 o 
  -6  -2  13       23.14       21.39      3.19 o 
  -5  -2  13       11.87       13.36      2.87 o 
  -4  -2  13      222.07      220.64      4.58 o 
  -3  -2  13       45.48       47.72      2.82 o 
  -2  -2  13      300.76      288.09      4.34 o 
  -1  -2  13      416.61      417.18      4.65 o 
   0  -2  13      352.93      351.64      3.91 o 
   1  -2  13       40.48       41.57      1.89 o 
   2  -2  13       14.88       15.44      1.46 o 
   3  -2  13        3.06        3.12      1.72 o 
   4  -2  13       11.99       10.06      3.08 o 
   5  -2  13       61.81       73.07      4.38 o 
   6  -2  13        6.56        9.07      3.60 o 
  -7  -1  13      100.52      102.74      4.29 o 
  -6  -1  13       12.18       11.20      3.06 o 
  -5  -1  13       17.41       15.59      2.82 o 
  -4  -1  13        3.82        5.50      2.67 o 
  -3  -1  13       28.24       32.00      2.66 o 
  -2  -1  13        0.46       -0.30      1.93 o 
  -1  -1  13      196.06      200.56      3.64 o 
   0  -1  13      417.06      422.37      7.37 o 
   1  -1  13      328.30      325.80     12.47 o 
   2  -1  13     1077.98     1056.85      4.57 o 
   3  -1  13      539.07      517.24     15.70 o 
   4  -1  13       21.09       21.03      3.10 o 
   5  -1  13       46.43       47.53      4.18 o 
   6  -1  13        0.13        9.34      4.00 o 
  -7   0  13       12.34        8.63      2.91 o 
  -6   0  13       55.58       65.04      3.77 o 
  -5   0  13       50.86       41.02      3.02 o 
  -4   0  13        3.96        2.25      1.55 o 
  -3   0  13       85.49       80.78      2.04 o 
  -2   0  13        6.86        6.77      1.38 o 
  -1   0  13      175.47      162.02      5.86 o 
   0   0  13      323.86      295.32      4.75 o 
   1   0  13      873.98      881.39      5.99 o 
   2   0  13       85.36       79.37      3.05 o 
   3   0  13      568.76      585.00      5.82 o 
   4   0  13      162.91      138.95      4.57 o 
   5   0  13      140.57      147.87      5.15 o 
   6   0  13       64.11       52.31      4.24 o 
  -7   1  13       14.06       12.42      2.91 o 
  -6   1  13       29.91       28.54      2.97 o 
  -5   1  13      103.41      110.81      4.03 o 
  -4   1  13      124.56      128.54      6.34 o 
  -3   1  13        5.02        3.90      1.37 o 
  -2   1  13      425.20      384.24      4.46 o 
  -1   1  13      114.58      112.11      2.23 o 
   0   1  13       86.77       84.37      1.90 o 
   1   1  13       80.67       79.61      4.34 o 
   2   1  13        2.55        0.79      1.60 o 
   3   1  13       17.39       15.79      1.92 o 
   4   1  13        7.89        5.88      1.86 o 
   5   1  13        0.19       -0.93      3.00 o 
   6   1  13       33.74       30.56      3.91 o 
  -8   2  13       13.33       19.98      3.54 o 
  -7   2  13        4.54        6.14      2.94 o 
  -6   2  13       91.88      103.29      4.24 o 
  -5   2  13        1.95        2.55      2.71 o 
  -4   2  13      269.22      276.92     14.10 o 
  -3   2  13       13.67       11.15      1.46 o 
  -2   2  13       75.85       83.29      2.14 o 
  -1   2  13      593.81      592.51      4.33 o 
   0   2  13      356.38      353.72      5.43 o 
   1   2  13       23.73       21.29      1.69 o 
   2   2  13       16.71       14.97      1.76 o 
   3   2  13       79.72       63.77      2.29 o 
   4   2  13       16.61        8.56      2.03 o 
   5   2  13        2.37        3.02      2.70 o 
  -7   3  13        3.98        5.74      3.75 o 
  -6   3  13        7.07        7.52      3.00 o 
  -5   3  13      210.98      210.07      5.24 o 
  -4   3  13       39.89       37.06      2.85 o 
  -3   3  13      234.96      199.93      5.95 o 
  -2   3  13        8.24        4.07      2.00 o 
  -1   3  13     1411.52     1305.23      6.36 o 
   0   3  13      292.29      276.90      5.21 o 
   1   3  13      682.81      680.67      7.70 o 
   2   3  13      257.80      210.58      3.15 o 
   3   3  13       23.92       20.78      2.11 o 
   4   3  13       21.49       14.75      3.19 o 
   5   3  13        0.24        2.85      3.04 o 
  -7   4  13       68.92       72.16      4.23 o 
  -6   4  13       67.17       79.30      4.36 o 
  -5   4  13      153.73      154.97      4.73 o 
  -4   4  13        9.56       12.07      4.97 o 
  -3   4  13       78.37       73.75      2.12 o 
  -2   4  13        5.98        2.89      1.45 o 
  -1   4  13       93.85       81.90      4.44 o 
   0   4  13      425.14      415.30      6.31 o 
   1   4  13       32.41       30.49      2.85 o 
   2   4  13      228.36      225.94      5.35 o 
   3   4  13       13.28       17.99      2.19 o 
   4   4  13      178.08      179.44      3.59 o 
   5   4  13        0.02        4.05      3.48 o 
  -7   5  13       23.95       18.81      3.50 o 
  -6   5  13       59.36       60.94      4.13 o 
  -5   5  13        0.19       -3.17      3.17 o 
  -4   5  13        0.04        0.93      2.65 o 
  -3   5  13       16.52       15.92      1.64 o 
  -2   5  13        0.42        0.21      1.44 o 
  -1   5  13      328.48      331.68      3.71 o 
   0   5  13       52.70       62.03      3.57 o 
   1   5  13        7.61        7.71      2.93 o 
   2   5  13        7.98        2.93      2.94 o 
   3   5  13        5.09        5.62      2.13 o 
   4   5  13        6.51        8.56      3.23 o 
  -7   6  13       25.03       29.74      4.34 o 
  -6   6  13        5.34        3.66      3.58 o 
  -5   6  13      154.98      186.52      5.18 o 
  -4   6  13       78.64       83.21      3.69 o 
  -3   6  13      445.01      451.01     12.61 o 
  -2   6  13        5.19        5.36      1.63 o 
  -1   6  13      102.83      101.30      2.53 o 
   0   6  13        0.09        1.72      2.69 o 
   1   6  13      101.85       98.14      4.30 o 
   2   6  13       40.35       43.49      3.47 o 
   3   6  13       33.27       36.55      3.80 o 
   4   6  13       10.31       12.60      2.12 o 
  -7   7  13        3.75        4.89      3.43 o 
  -6   7  13        0.09        0.91      3.19 o 
  -5   7  13       14.51       13.83      3.34 o 
  -4   7  13        1.35        0.49      2.50 o 
  -3   7  13       42.61       40.10      2.03 o 
  -2   7  13       39.44       37.06      2.20 o 
  -1   7  13        0.01       -2.78      2.78 o 
   0   7  13       33.80       25.18      3.38 o 
   1   7  13       50.55       49.61      3.79 o 
   2   7  13        4.35        0.25      3.27 o 
   3   7  13        1.87        0.92      3.31 o 
  -6   8  13       24.76       26.41      3.75 o 
  -5   8  13       13.30       13.34      3.66 o 
  -4   8  13       38.89       38.65      3.73 o 
  -3   8  13        1.21       -1.91      1.91 o 
  -2   8  13        4.28        3.34      1.83 o 
  -1   8  13        1.44       -3.13      3.13 o 
   0   8  13       18.79       16.27      3.46 o 
   1   8  13       19.52       13.30      3.05 o 
   2   8  13       10.34        8.12      3.37 o 
  -5   9  13       34.88       38.70      4.11 o 
  -4   9  13       95.05      100.18      4.43 o 
  -3   9  13       19.02       18.10      2.05 o 
  -2   9  13       44.96       40.72      3.22 o 
  -1   9  13       12.97       10.77      3.23 o 
   0   9  13        2.41        0.14      3.09 o 
   1   9  13        0.39        2.24      3.68 o 
  -4  10  13        1.16       -0.67      3.30 o 
  -3  10  13        4.70        3.51      2.07 o 
  -2  10  13       10.16       10.16      2.12 o 
  -1  10  13        6.04        9.20      3.02 o 
  -1 -10  14        3.73        3.60      2.83 o 
   0 -10  14       14.76       10.92      3.08 o 
   1 -10  14        8.65        9.86      2.66 o 
   2 -10  14        1.88        0.01      2.53 o 
   3 -10  14        1.14        3.62      3.01 o 
  -3  -9  14       24.10       19.83      3.23 o 
  -2  -9  14        9.86       10.75      2.69 o 
  -1  -9  14       36.11       31.36      3.30 o 
   0  -9  14        9.61       10.24      2.96 o 
   1  -9  14        5.83        5.21      3.08 o 
   2  -9  14      155.36      145.51      4.39 o 
   3  -9  14        0.05       -0.95      2.57 o 
   4  -9  14       75.05       93.07      4.54 o 
  -4  -8  14       38.29       41.06      3.65 o 
  -3  -8  14       10.10        8.69      2.16 o 
  -2  -8  14       34.23       33.92      2.23 o 
  -1  -8  14       29.14       29.32      2.92 o 
   0  -8  14      163.94      162.74      4.55 o 
   1  -8  14        2.69        2.14      2.44 o 
   2  -8  14       16.63       18.25      2.67 o 
   3  -8  14       24.24       20.33      3.14 o 
   4  -8  14       63.04       60.75      3.87 o 
   5  -8  14       43.86       44.82      2.71 o 
  -5  -7  14       39.99       34.33      3.67 o 
  -4  -7  14        1.86        2.22      2.58 o 
  -3  -7  14      139.44      145.53      3.33 o 
  -2  -7  14       16.66       14.33      2.08 o 
  -1  -7  14      211.82      215.64      3.26 o 
   0  -7  14      147.85      127.72      3.90 o 
   1  -7  14       84.34       84.16      3.60 o 
   2  -7  14      111.56       89.39      3.52 o 
   3  -7  14        0.49       -0.74      2.32 o 
   4  -7  14        3.87        0.81      2.68 o 
   5  -7  14        0.43       -0.13      3.60 o 
  -5  -6  14       30.02       33.71      3.51 o 
  -4  -6  14       12.81       15.36      2.10 o 
  -3  -6  14       91.61       97.97      2.67 o 
  -2  -6  14       18.78       29.20      2.65 o 
  -1  -6  14      207.28      217.20      6.13 o 
   0  -6  14        1.85        9.06      1.71 o 
   1  -6  14      169.27      168.09      4.18 o 
   2  -6  14        5.79        9.53      2.34 o 
   3  -6  14       31.62       29.75      2.95 o 
   4  -6  14        9.15        2.73      2.47 o 
   5  -6  14        8.76        6.75      3.46 o 
  -6  -5  14        0.86        1.28      2.60 o 
  -5  -5  14       16.08       18.30      3.31 o 
  -4  -5  14       10.19        6.90      3.02 o 
  -3  -5  14       55.64       50.86      3.30 o 
  -2  -5  14       14.42       17.19      1.84 o 
  -1  -5  14        0.87       -0.32      1.61 o 
   0  -5  14      119.07      121.46      2.31 o 
   1  -5  14        5.96        4.08      2.00 o 
   2  -5  14        4.64        4.26      2.26 o 
   3  -5  14        2.11        3.40      1.79 o 
   4  -5  14       36.59       29.69      3.78 o 
   5  -5  14       39.65       44.37      4.00 o 
   6  -5  14        3.34        2.54      3.62 o 
  -6  -4  14        0.21        2.79      2.63 o 
  -5  -4  14       26.99       24.30      2.88 o 
  -4  -4  14        5.09        2.78      2.60 o 
  -3  -4  14      169.23      172.71      4.40 o 
  -2  -4  14       29.39       28.16      2.62 o 
  -1  -4  14      369.47      399.41      5.01 o 
   0  -4  14       24.56       25.54      1.60 o 
   1  -4  14      343.39      320.39      4.80 o 
   2  -4  14       14.85       13.61      2.83 o 
   3  -4  14       59.73       50.28      2.51 o 
   4  -4  14       39.99       43.15      3.70 o 
   5  -4  14        2.56        0.88      3.23 o 
   6  -4  14       20.40       29.94      4.25 o 
  -6  -3  14       12.72        9.21      2.92 o 
  -5  -3  14        1.86        2.47      2.80 o 
  -4  -3  14       35.58       34.61      3.04 o 
  -3  -3  14      216.48      214.14      4.45 o 
  -2  -3  14        1.84        4.16      2.23 o 
  -1  -3  14      390.02      398.47      4.87 o 
   0  -3  14       27.83       31.04      1.60 o 
   1  -3  14      855.58      859.66      5.43 o 
   2  -3  14       41.18       54.24      9.41 o 
   3  -3  14      159.42      163.16     13.20 o 
   4  -3  14        2.98        7.16      3.21 o 
   5  -3  14        3.60        1.48      3.57 o 
   6  -3  14        0.55        3.70      3.72 o 
  -7  -2  14        0.00       -0.19      3.13 o 
  -6  -2  14       49.80       57.12      3.85 o 
  -5  -2  14       37.47       29.31      2.96 o 
  -4  -2  14       37.05       33.46      3.14 o 
  -3  -2  14      351.17      344.79      5.33 o 
  -2  -2  14      556.31      591.23      6.10 o 
  -1  -2  14      281.31      281.03      4.26 o 
   0  -2  14     1676.81     1693.77     21.04 o 
   1  -2  14      884.48      878.61      5.34 o 
   2  -2  14     1029.50     1061.61      5.85 o 
   3  -2  14      317.95      292.24      3.77 o 
   4  -2  14       32.13       35.21      3.47 o 
   5  -2  14      116.24      117.84      4.77 o 
   6  -2  14        3.00        8.23      4.14 o 
  -7  -1  14        0.83       -2.86      3.24 o 
  -6  -1  14       45.74       45.41      3.63 o 
  -5  -1  14      322.90      354.12      6.13 o 
  -4  -1  14       99.23      101.99      3.91 o 
  -3  -1  14      643.20      657.58      6.87 o 
  -2  -1  14        5.59        8.53      2.56 o 
  -1  -1  14     1208.10     1194.21     14.46 o 
   0  -1  14      111.48      114.29      2.22 o 
   1  -1  14      174.40      171.45      6.37 o 
   2  -1  14       37.90       40.07      2.22 o 
   3  -1  14       46.49       42.45      2.18 o 
   4  -1  14       14.33       18.84      3.35 o 
   5  -1  14       31.84       33.91      3.73 o 
   6  -1  14       24.06       29.42      4.16 o 
  -7   0  14        3.30        4.88      3.47 o 
  -6   0  14       23.45       23.68      3.11 o 
  -5   0  14       21.55       15.91      2.95 o 
  -4   0  14      170.87      173.01      3.32 o 
  -3   0  14       13.19        8.70      1.88 o 
  -2   0  14      270.56      245.47     13.25 o 
  -1   0  14        0.92       -1.66      1.66 o 
   0   0  14      368.30      357.31     11.76 o 
   1   0  14      310.95      294.47      3.40 o 
   2   0  14      420.29      381.66     10.28 o 
   3   0  14       46.31       36.39      2.36 o 
   4   0  14      101.91      101.28      4.10 o 
   5   0  14       12.89       19.21      3.56 o 
   6   0  14        1.81       -0.85      3.74 o 
  -7   1  14        2.68        3.54      3.31 o 
  -6   1  14        8.62        4.48      2.73 o 
  -5   1  14      119.60      134.48      4.41 o 
  -4   1  14      142.63      131.51      3.47 o 
  -3   1  14        3.45        2.99      1.50 o 
  -2   1  14      668.79      648.24     13.56 o 
  -1   1  14      528.93      505.57      9.70 o 
   0   1  14     1020.17      917.32      8.37 o 
   1   1  14       48.63       42.68      1.82 o 
   2   1  14      320.32      291.00     10.97 o 
   3   1  14       52.13       43.84      2.96 o 
   4   1  14      108.64       99.06      2.81 o 
   5   1  14       12.12       11.17      3.12 o 
  -7   2  14       29.93       27.70      3.34 o 
  -6   2  14       91.59       88.41      4.07 o 
  -5   2  14        0.03        0.81      3.14 o 
  -4   2  14      260.37      252.03      4.15 o 
  -3   2  14       59.82       66.98      2.05 o 
  -2   2  14       31.84       28.81      1.99 o 
  -1   2  14       94.08       82.26      2.26 o 
   0   2  14       97.92       81.19      3.68 o 
   1   2  14       11.13       11.55      2.81 o 
   2   2  14       18.20       14.80      1.90 o 
   3   2  14       14.59       15.57      1.95 o 
   4   2  14        4.11        1.72      2.10 o 
   5   2  14        0.45       -1.88      2.66 o 
  -7   3  14       85.15       86.99      4.97 o 
  -6   3  14        0.25       -3.07      3.30 o 
  -5   3  14       72.93       68.61      3.93 o 
  -4   3  14       56.08       61.00      3.28 o 
  -3   3  14        5.94        6.38      1.48 o 
  -2   3  14        4.78        2.23      1.44 o 
  -1   3  14      150.64      142.87      2.57 o 
   0   3  14      179.66      177.85      4.69 o 
   1   3  14      152.68      154.62      4.45 o 
   2   3  14       64.78       70.61      3.72 o 
   3   3  14       58.28       50.96      2.43 o 
   4   3  14        4.00        3.70      2.10 o 
   5   3  14        2.48        5.78      2.84 o 
  -7   4  14        0.00       -0.33      3.80 o 
  -6   4  14       20.99       26.98      3.56 o 
  -5   4  14       10.39        6.01      3.12 o 
  -4   4  14       88.97       90.99      3.76 o 
  -3   4  14      148.04      150.60      3.99 o 
  -2   4  14      107.98      103.33      2.91 o 
  -1   4  14        0.51       -1.62      1.62 o 
   0   4  14      179.02      172.51      4.59 o 
   1   4  14      167.93      170.67      4.63 o 
   2   4  14        1.23       -1.52      2.83 o 
   3   4  14      291.95      288.38      4.09 o 
   4   4  14        2.94        2.64      2.03 o 
  -7   5  14        0.00       -3.91      3.91 o 
  -6   5  14       21.03       16.86      3.50 o 
  -5   5  14       19.68       17.66      3.42 o 
  -4   5  14       15.05       16.45      3.02 o 
  -3   5  14       85.53       79.72      2.36 o 
  -2   5  14       24.95       32.25      1.86 o 
  -1   5  14       39.46       35.31      2.89 o 
   0   5  14       70.25       67.39      3.73 o 
   1   5  14        1.85        2.79      2.94 o 
   2   5  14        0.82        0.99      3.02 o 
   3   5  14       70.91       65.88      4.08 o 
   4   5  14        1.95        3.91      2.12 o 
  -7   6  14       21.73       23.46      3.67 o 
  -6   6  14        8.07        7.91      3.29 o 
  -5   6  14       32.70       28.71      3.43 o 
  -4   6  14        1.30        2.88      2.63 o 
  -3   6  14       33.58       36.36      1.98 o 
  -2   6  14       39.18       44.89      2.07 o 
  -1   6  14       53.24       49.50      3.37 o 
   0   6  14        0.71        2.46      2.93 o 
   1   6  14       40.45       40.60      3.74 o 
   2   6  14       39.85       38.06      3.52 o 
   3   6  14       22.42       18.41      3.48 o 
  -6   7  14       30.90       36.78      3.54 o 
  -5   7  14       67.70       80.76      4.50 o 
  -4   7  14       22.88       26.95      3.43 o 
  -3   7  14       48.45       45.75      2.22 o 
  -2   7  14       47.67       44.91      2.34 o 
  -1   7  14        7.29        3.79      3.09 o 
   0   7  14       10.16        5.79      3.22 o 
   1   7  14       26.20       36.54      3.80 o 
   2   7  14       30.20       24.50      3.67 o 
  -6   8  14        1.25        9.64      3.61 o 
  -5   8  14        0.01        1.02      2.88 o 
  -4   8  14       45.64       44.65      3.83 o 
  -3   8  14        8.46        1.84      1.95 o 
  -2   8  14       39.36       33.39      4.06 o 
  -1   8  14        3.71        0.89      3.20 o 
   0   8  14        0.04       -2.69      3.27 o 
   1   8  14       18.49       19.80      3.27 o 
  -5   9  14        0.07       -1.23      3.63 o 
  -4   9  14        0.41        3.57      3.43 o 
  -3   9  14        4.49        3.60      1.96 o 
  -2   9  14       15.64       14.84      3.12 o 
  -1   9  14        0.01       -1.88      3.16 o 
   0   9  14       18.61       16.93      3.32 o 
  -1 -10  15       44.87       48.67      3.65 o 
   0 -10  15       12.09       14.31      2.88 o 
   1 -10  15       41.14       39.63      3.70 o 
   2 -10  15        0.47       -0.64      2.98 o 
  -2  -9  15       35.86       34.26      3.60 o 
  -1  -9  15        2.59        1.39      2.37 o 
   0  -9  15       16.13       12.26      2.78 o 
   1  -9  15        9.87        8.23      2.72 o 
   2  -9  15        4.74        4.56      2.91 o 
   3  -9  15       14.37       12.80      2.93 o 
  -3  -8  15       35.06       35.41      2.37 o 
  -2  -8  15        8.96       15.06      1.98 o 
  -1  -8  15       20.28       31.99      3.25 o 
   0  -8  15       11.30       16.83      3.03 o 
   1  -8  15       16.02       18.09      3.22 o 
   2  -8  15        6.95       12.60      2.98 o 
   3  -8  15       11.80       10.50      3.13 o 
   4  -8  15        0.00       -0.53      3.05 o 
  -4  -7  15       11.93       15.61      2.30 o 
  -3  -7  15       81.27       95.18      5.06 o 
  -2  -7  15        0.98        0.75      1.94 o 
  -1  -7  15      145.03      144.95      2.99 o 
   0  -7  15       15.42       10.57      2.65 o 
   1  -7  15       11.62       10.24      2.40 o 
   2  -7  15       36.23       35.65      3.16 o 
   3  -7  15        4.85        2.06      2.80 o 
   4  -7  15       30.38       30.23      3.19 o 
   5  -7  15        9.38        5.27      3.89 o 
  -5  -6  15        0.01       -1.21      2.01 o 
  -4  -6  15      180.98      197.36      3.56 o 
  -3  -6  15       15.01       13.48      1.97 o 
  -2  -6  15      152.57      177.06      8.72 o 
  -1  -6  15       73.50       63.69      5.23 o 
   0  -6  15      251.52      243.71      5.65 o 
   1  -6  15      152.79      138.67      4.03 o 
   2  -6  15       51.67       47.95      3.10 o 
   3  -6  15       97.73       96.47      3.72 o 
   4  -6  15       37.66       26.87      4.21 o 
   5  -6  15        0.42       -1.79      3.58 o 
  -5  -5  15        0.01        2.41      2.98 o 
  -4  -5  15       74.33       78.35      3.90 o 
  -3  -5  15       61.55       73.13      3.47 o 
  -2  -5  15       76.20       79.79      2.38 o 
  -1  -5  15        0.83        1.50      1.69 o 
   0  -5  15       74.99       83.88      2.15 o 
   1  -5  15        9.25       12.23      2.41 o 
   2  -5  15       24.31       26.02      2.55 o 
   3  -5  15        8.81        4.56      1.83 o 
   4  -5  15       48.13       60.20      4.39 o 
   5  -5  15        0.39       -1.98      3.25 o 
  -6  -4  15        1.54        0.51      2.67 o 
  -5  -4  15       35.71       37.97      3.10 o 
  -4  -4  15       48.68       47.00      3.11 o 
  -3  -4  15       19.92       21.91      2.92 o 
  -2  -4  15       24.92       27.35      2.78 o 
  -1  -4  15       47.75       45.19      2.01 o 
   0  -4  15      122.02      109.59      2.22 o 
   1  -4  15       23.79       26.49      2.46 o 
   2  -4  15        0.04        2.24      1.63 o 
   3  -4  15        5.03        5.29      1.49 o 
   4  -4  15       50.11       48.34      3.99 o 
   5  -4  15        0.01        2.27      3.07 o 
  -6  -3  15       27.36       29.00      2.99 o 
  -5  -3  15        4.24       -0.25      2.55 o 
  -4  -3  15       65.01       79.53      3.72 o 
  -3  -3  15       76.21       66.15      3.09 o 
  -2  -3  15      121.97      125.23      3.47 o 
  -1  -3  15       15.47       19.25      2.27 o 
   0  -3  15        0.22        1.68      1.43 o 
   1  -3  15      125.26      110.88      2.54 o 
   2  -3  15      119.18      121.20      2.48 o 
   3  -3  15        1.33        3.78      1.95 o 
   4  -3  15       87.94       83.54      4.17 o 
   5  -3  15        7.16        5.65      3.22 o 
  -6  -2  15       53.02       45.94      3.47 o 
  -5  -2  15      119.68      123.81      4.37 o 
  -4  -2  15      162.98      159.22      4.31 o 
  -3  -2  15       70.31       70.99      3.13 o 
  -2  -2  15      368.34      374.16      5.19 o 
  -1  -2  15      278.33      280.80      3.36 o 
   0  -2  15      225.99      194.62      4.83 o 
   1  -2  15        6.61       10.48      4.09 o 
   2  -2  15       37.43       47.51      1.70 o 
   3  -2  15        7.17        6.92      1.85 o 
   4  -2  15       27.85       30.42      3.35 o 
   5  -2  15        1.69        2.70      3.66 o 
  -7  -1  15        3.36        4.98      2.78 o 
  -6  -1  15       85.63       88.07      4.16 o 
  -5  -1  15        0.31        2.77      2.93 o 
  -4  -1  15      268.79      263.90      5.28 o 
  -3  -1  15       74.70       69.03      2.20 o 
  -2  -1  15      109.94       94.34      3.89 o 
  -1  -1  15     1365.94     1384.61      6.66 o 
   0  -1  15      131.02      119.16      4.15 o 
   1  -1  15      918.08      925.74     18.90 o 
   2  -1  15      333.87      324.07      5.67 o 
   3  -1  15      111.72       94.54      2.67 o 
   4  -1  15       57.35       58.37      3.68 o 
   5  -1  15        5.97        7.26      3.44 o 
  -7   0  15       14.33       12.05      3.38 o 
  -6   0  15       82.32       95.34      4.32 o 
  -5   0  15       14.65       13.36      2.85 o 
  -4   0  15      124.55      123.54      4.54 o 
  -3   0  15       17.24       14.35      1.64 o 
  -2   0  15      162.04      157.77      7.39 o 
  -1   0  15        7.23        5.39      1.77 o 
   0   0  15       82.52       85.20      3.91 o 
   1   0  15        3.59        5.70      2.44 o 
   2   0  15       30.75       42.70      2.14 o 
   3   0  15        0.32        0.36      1.85 o 
   4   0  15       10.41        7.76      3.17 o 
   5   0  15       23.14       25.32      3.29 o 
  -7   1  15        0.70        5.04      3.58 o 
  -6   1  15       48.09       47.47      3.46 o 
  -5   1  15       67.17       73.56      3.67 o 
  -4   1  15        5.57        4.88      1.59 o 
  -3   1  15       56.48       50.71      1.97 o 
  -2   1  15        4.38        6.17      1.47 o 
  -1   1  15      444.90      417.34     13.67 o 
   0   1  15       80.89       91.47      3.76 o 
   1   1  15      456.17      464.05      6.60 o 
   2   1  15       33.90       34.75      2.08 o 
   3   1  15      305.70      339.17      4.83 o 
   4   1  15       15.23       11.80      2.81 o 
   5   1  15        3.13        4.66      2.75 o 
  -7   2  15        6.60        8.69      3.00 o 
  -6   2  15       12.56       10.37      3.10 o 
  -5   2  15       53.43       67.83      3.78 o 
  -4   2  15        2.49        3.27      1.63 o 
  -3   2  15       34.83       40.31      1.94 o 
  -2   2  15        2.74        1.97      1.41 o 
  -1   2  15       19.59       20.72      1.62 o 
   0   2  15      359.64      345.77      5.86 o 
   1   2  15       27.16       22.43      3.01 o 
   2   2  15       47.83       52.21      3.61 o 
   3   2  15        3.45        2.39      1.87 o 
   4   2  15       35.20       37.81      2.41 o 
   5   2  15        0.31       -0.10      2.61 o 
  -7   3  15        4.71        8.51      3.77 o 
  -6   3  15        8.07       10.93      3.50 o 
  -5   3  15        1.01        2.03      2.72 o 
  -4   3  15       11.66        6.74      1.63 o 
  -3   3  15       20.63       18.01      1.74 o 
  -2   3  15       12.24       16.97      1.73 o 
  -1   3  15       30.22       30.51      2.80 o 
   0   3  15        1.86        0.43      2.88 o 
   1   3  15       48.22       49.08      3.68 o 
   2   3  15       70.12       68.39      3.69 o 
   3   3  15      122.38      117.06      6.53 o 
   4   3  15        0.29        0.54      1.91 o 
  -7   4  15        4.57        2.05      3.70 o 
  -6   4  15        5.60        2.70      3.36 o 
  -5   4  15       11.92        6.65      3.25 o 
  -4   4  15        0.20       -1.50      1.55 o 
  -3   4  15       17.95       16.68      1.82 o 
  -2   4  15        0.00       -1.49      1.58 o 
  -1   4  15      226.03      237.07      5.19 o 
   0   4  15       52.11       50.44      3.67 o 
   1   4  15      537.35      544.70      7.48 o 
   2   4  15       58.61       57.04      3.87 o 
   3   4  15       16.77       18.27      3.51 o 
   4   4  15        2.35        0.50      2.94 o 
  -7   5  15       17.17       18.40      3.65 o 
  -6   5  15        1.63       -0.01      3.40 o 
  -5   5  15        6.66        5.32      3.37 o 
  -4   5  15       34.77       29.89      3.13 o 
  -3   5  15        0.03       -1.65      1.65 o 
  -2   5  15        8.79        7.94      1.75 o 
  -1   5  15        0.04        1.06      2.72 o 
   0   5  15       79.60       77.36      3.76 o 
   1   5  15       30.12       38.53      3.63 o 
   2   5  15      176.18      184.74      5.48 o 
   3   5  15        9.51       13.66      3.07 o 
  -6   6  15        0.08       -1.25      2.93 o 
  -5   6  15       10.12        2.97      2.84 o 
  -4   6  15        0.44        1.76      2.87 o 
  -3   6  15       12.45       11.31      1.79 o 
  -2   6  15       11.61       10.01      2.28 o 
  -1   6  15        0.01       -0.93      2.76 o 
   0   6  15        0.01       -0.49      2.97 o 
   1   6  15        0.12        2.41      3.19 o 
   2   6  15       90.43      109.48      4.99 o 
   3   6  15       28.37       29.74      3.97 o 
  -6   7  15        1.53        4.34      3.16 o 
  -5   7  15       68.19       74.97      4.34 o 
  -4   7  15        0.08        3.67      2.76 o 
  -3   7  15      137.05      142.85      3.12 o 
  -2   7  15       10.94        9.47      1.83 o 
  -1   7  15      105.73      116.93      4.70 o 
   0   7  15        2.79        3.66      3.09 o 
   1   7  15       58.50       64.91      4.37 o 
   2   7  15        1.98        2.52      3.01 o 
  -5   8  15        0.00        4.45      2.94 o 
  -4   8  15        1.29        3.49      3.15 o 
  -3   8  15       22.76       25.06      2.26 o 
  -2   8  15       71.27       62.45      3.77 o 
  -1   8  15       12.46       10.87      3.29 o 
   0   8  15       92.02       90.25      4.60 o 
   1   8  15       34.77       30.38      4.00 o 
  -4   9  15        3.55        4.90      3.02 o 
  -3   9  15        0.55       -2.17      2.17 o 
  -2   9  15        7.97        7.53      3.10 o 
  -1   9  15        5.40        5.36      3.43 o 
  -2  -9  16       32.84       37.65      3.27 o 
  -1  -9  16       18.22       10.12      3.24 o 
   0  -9  16       25.78       29.76      3.53 o 
   1  -9  16        0.42       -1.14      3.06 o 
   2  -9  16        4.02        1.60      3.08 o 
   3  -9  16        0.45       -3.33      3.33 o 
  -3  -8  16       43.64       48.73      2.94 o 
  -2  -8  16       38.57       39.66      2.49 o 
  -1  -8  16       70.04       80.86      3.89 o 
   0  -8  16       44.36       46.88      3.41 o 
   1  -8  16        6.83        4.09      2.59 o 
   2  -8  16        5.26        7.87      2.97 o 
   3  -8  16        6.82        2.57      2.60 o 
   4  -8  16        6.94       10.84      2.83 o 
  -4  -7  16       40.91       47.44      3.61 o 
  -3  -7  16        0.98        3.51      1.99 o 
  -2  -7  16       37.13       38.80      2.22 o 
  -1  -7  16       20.41       28.87      2.76 o 
   0  -7  16       27.36       26.19      2.83 o 
   1  -7  16       40.54       43.32      3.34 o 
   2  -7  16        8.59        3.86      2.66 o 
   3  -7  16        9.82        6.85      2.99 o 
   4  -7  16        7.86        1.55      2.56 o 
  -4  -6  16       37.79       49.30      2.68 o 
  -3  -6  16        2.01        4.40      2.16 o 
  -2  -6  16       18.17       19.22      2.30 o 
  -1  -6  16       11.53        8.35      1.83 o 
   0  -6  16        0.00       -0.13      1.54 o 
   1  -6  16       16.86       16.78      2.49 o 
   2  -6  16       14.38        9.37      2.48 o 
   3  -6  16        2.53        0.08      1.99 o 
   4  -6  16        7.06        6.74      3.64 o 
  -5  -5  16       70.04       86.47      4.27 o 
  -4  -5  16        0.16       -1.16      3.21 o 
  -3  -5  16      217.64      233.17      5.05 o 
  -2  -5  16       68.61       73.79      2.42 o 
  -1  -5  16      276.71      280.93      3.54 o 
   0  -5  16       41.19       50.94      3.77 o 
   1  -5  16      101.35       93.93      3.49 o 
   2  -5  16      139.23      152.16      4.18 o 
   3  -5  16       88.29       89.39      2.66 o 
   4  -5  16        3.22        1.91      3.46 o 
   5  -5  16        0.03       -1.44      3.16 o 
  -5  -4  16       17.13       21.45      3.30 o 
  -4  -4  16       13.62       12.13      2.91 o 
  -3  -4  16       10.81        9.50      2.59 o 
  -2  -4  16       30.69       22.45      2.68 o 
  -1  -4  16       64.88       65.16      2.20 o 
   0  -4  16      126.43      112.31      3.54 o 
   1  -4  16       12.73       16.23      1.79 o 
   2  -4  16      144.37      145.92      2.94 o 
   3  -4  16       82.47      101.30      3.53 o 
   4  -4  16      148.50      154.44      5.20 o 
   5  -4  16       89.30       97.76      4.82 o 
  -6  -3  16        1.18        0.29      3.00 o 
  -5  -3  16        7.08        6.87      2.96 o 
  -4  -3  16       15.52       23.90      2.80 o 
  -3  -3  16       11.23       12.99      2.57 o 
  -2  -3  16       16.70       18.24      2.33 o 
  -1  -3  16        6.05        9.02      2.13 o 
   0  -3  16      120.66      107.31      5.26 o 
   1  -3  16        0.06        0.38      2.03 o 
   2  -3  16      173.38      191.59      4.22 o 
   3  -3  16       35.13       30.49      2.21 o 
   4  -3  16       29.98       31.06      3.52 o 
   5  -3  16        0.95        3.64      3.40 o 
  -6  -2  16        4.56        5.18      3.23 o 
  -5  -2  16       47.42       58.35      3.46 o 
  -4  -2  16       48.13       44.53      3.29 o 
  -3  -2  16        8.02       10.50      2.26 o 
  -2  -2  16       69.43       78.98      3.08 o 
  -1  -2  16       51.42       57.94      3.71 o 
   0  -2  16      281.81      291.07      5.65 o 
   1  -2  16       66.25       59.61      1.75 o 
   2  -2  16       93.26       87.37      2.61 o 
   3  -2  16        9.56       12.05      2.02 o 
   4  -2  16       19.27       11.95      3.31 o 
   5  -2  16        3.22        6.61      3.34 o 
  -6  -1  16        0.21       -0.29      3.26 o 
  -5  -1  16        1.75        2.07      2.59 o 
  -4  -1  16        8.58        4.83      1.75 o 
  -3  -1  16        1.45        1.41      1.64 o 
  -2  -1  16       17.17       13.93      1.69 o 
  -1  -1  16        4.73        9.73      1.74 o 
   0  -1  16      324.88      326.47      5.86 o 
   1  -1  16       26.38       37.36      1.76 o 
   2  -1  16      182.86      195.80      3.30 o 
   3  -1  16      114.43      112.28      2.97 o 
   4  -1  16       20.61       23.34      3.50 o 
   5  -1  16        2.47        5.35      3.74 o 
  -6   0  16       13.67       21.55      3.58 o 
  -5   0  16        3.68        0.22      2.60 o 
  -4   0  16       11.98       13.42      2.24 o 
  -3   0  16        0.94        0.95      1.66 o 
  -2   0  16       21.05       16.82      1.68 o 
  -1   0  16       98.33       99.27      5.68 o 
   0   0  16      143.86      130.11      4.26 o 
   1   0  16       63.03       68.44      3.45 o 
   2   0  16        6.96        5.24      1.87 o 
   3   0  16      266.63      268.65      4.00 o 
   4   0  16        8.72        7.94      2.94 o 
   5   0  16        5.59        9.45      3.61 o 
  -7   1  16       15.09       21.97      3.78 o 
  -6   1  16        2.76        1.83      2.74 o 
  -5   1  16       96.02      114.24      3.96 o 
  -4   1  16        0.11        2.13      1.67 o 
  -3   1  16       98.20      105.39      3.14 o 
  -2   1  16      103.21      100.92      2.38 o 
  -1   1  16       79.40       82.21      3.46 o 
   0   1  16       11.33        9.99      2.79 o 
   1   1  16      159.71      154.92      4.49 o 
   2   1  16        7.16        4.93      1.77 o 
   3   1  16       29.67       29.31      2.31 o 
   4   1  16        7.48        8.25      3.08 o 
  -7   2  16        5.48        5.24      2.80 o 
  -6   2  16        3.09        7.23      3.17 o 
  -5   2  16        3.53        5.11      2.87 o 
  -4   2  16      150.84      162.59     12.01 o 
  -3   2  16        7.34        9.97      2.28 o 
  -2   2  16      482.01      470.06      8.67 o 
  -1   2  16       17.45       15.92      2.83 o 
   0   2  16      374.10      360.65      6.20 o 
   1   2  16        8.25        7.72      2.77 o 
   2   2  16      288.69      297.18      6.06 o 
   3   2  16        5.49        8.60      3.70 o 
   4   2  16        8.68        7.93      2.43 o 
  -7   3  16        9.11        8.28      3.29 o 
  -6   3  16        0.24       -0.35      2.71 o 
  -5   3  16       48.75       61.78      3.95 o 
  -4   3  16        6.43        6.28      1.77 o 
  -3   3  16       20.84       20.54      1.91 o 
  -2   3  16        0.15       -0.20      1.59 o 
  -1   3  16      283.49      275.88      5.50 o 
   0   3  16      282.72      262.49      5.62 o 
   1   3  16      237.17      233.71      5.63 o 
   2   3  16       26.17       23.68      3.03 o 
   3   3  16       98.89      115.80      4.34 o 
   4   3  16        3.73        2.25      2.09 o 
  -6   4  16        1.19        0.25      2.76 o 
  -5   4  16       57.43       57.31      4.10 o 
  -4   4  16        0.00       -1.78      1.78 o 
  -3   4  16       97.69       98.84      2.84 o 
  -2   4  16       12.02        6.67      1.83 o 
  -1   4  16       41.35       35.55      3.35 o 
   0   4  16       20.67       25.14      3.38 o 
   1   4  16       42.44       42.33      3.28 o 
   2   4  16       35.84       37.75      3.60 o 
   3   4  16       17.20       29.46      3.40 o 
  -6   5  16       26.31       33.02      3.79 o 
  -5   5  16       15.49       12.94      3.68 o 
  -4   5  16       89.13       98.68      4.34 o 
  -3   5  16        5.36        0.07      2.02 o 
  -2   5  16      268.01      278.44      3.93 o 
  -1   5  16        0.03        0.32      2.72 o 
   0   5  16      155.65      134.21      4.52 o 
   1   5  16        0.42        1.00      3.13 o 
   2   5  16       20.84       16.20      3.54 o 
   3   5  16        0.09        0.48      3.49 o 
  -6   6  16        2.12        0.23      3.30 o 
  -5   6  16        6.79        3.53      2.78 o 
  -4   6  16        1.11       -2.64      3.30 o 
  -3   6  16       34.69       37.78      2.32 o 
  -2   6  16        1.86        4.13      2.72 o 
  -1   6  16       73.00       80.75      4.06 o 
   0   6  16        9.56        9.84      3.24 o 
   1   6  16      151.86      162.08      5.49 o 
   2   6  16       46.27       46.18      3.83 o 
  -5   7  16        0.02        3.18      2.93 o 
  -4   7  16        1.22        5.11      3.47 o 
  -3   7  16       40.47       51.73      2.60 o 
  -2   7  16       10.89        8.42      3.09 o 
  -1   7  16       16.80       20.76      3.12 o 
   0   7  16        5.26       11.61      3.38 o 
   1   7  16       66.05       67.94      4.02 o 
  -4   8  16       80.30       82.40      4.29 o 
  -3   8  16       18.88       26.46      2.72 o 
  -2   8  16       47.86       41.73      3.83 o 
  -1   8  16        4.34        3.18      2.58 o 
   0   8  16        7.20        3.60      2.91 o 
   0  -9  17        4.19        4.62      3.16 o 
   1  -9  17        0.01        0.73      2.59 o 
  -2  -8  17        8.75        5.09      2.29 o 
  -1  -8  17        5.24        6.51      2.82 o 
   0  -8  17        7.83       11.33      3.14 o 
   1  -8  17        8.76        4.99      2.97 o 
   2  -8  17        2.95        4.36      3.14 o 
   3  -8  17        0.58       -0.68      3.47 o 
  -3  -7  17       53.08       58.46      2.53 o 
  -2  -7  17       77.17       73.90      2.60 o 
  -1  -7  17       79.45       93.25      2.66 o 
   0  -7  17       53.40       48.16      3.25 o 
   1  -7  17       27.28       52.13      3.57 o 
   2  -7  17        5.81        5.08      3.08 o 
   3  -7  17       32.30       35.37      3.52 o 
  -4  -6  17        4.34        9.82      2.42 o 
  -3  -6  17        0.32        2.40      2.82 o 
  -2  -6  17        2.58        1.17      2.01 o 
  -1  -6  17        2.63        2.00      1.82 o 
   0  -6  17        0.61        0.52      2.46 o 
   1  -6  17        6.02        5.86      2.32 o 
   2  -6  17       46.30       62.41      3.55 o 
   3  -6  17        4.47        5.45      2.60 o 
   4  -6  17       29.65       33.07      4.33 o 
  -4  -5  17       21.20       20.85      3.66 o 
  -3  -5  17        0.00        1.06      3.11 o 
  -2  -5  17       97.22       94.37      2.80 o 
  -1  -5  17       57.79       59.68      2.78 o 
   0  -5  17       76.93       76.99      3.63 o 
   1  -5  17        0.78        5.74      2.60 o 
   2  -5  17       71.47       60.70      2.49 o 
   3  -5  17       19.50       26.39      1.90 o 
   4  -5  17        0.13       -2.42      3.12 o 
  -5  -4  17        0.23       -0.07      3.32 o 
  -4  -4  17       42.03       50.52      3.72 o 
  -3  -4  17       25.49       28.80      3.38 o 
  -2  -4  17      153.87      172.73      4.32 o 
  -1  -4  17       31.30       35.12      2.02 o 
   0  -4  17      171.52      195.15      4.53 o 
   1  -4  17       34.46       38.23      2.22 o 
   2  -4  17       55.97       55.69      2.34 o 
   3  -4  17       62.57       54.35      2.88 o 
   4  -4  17        1.75        0.58      2.94 o 
  -5  -3  17        0.38        0.21      2.78 o 
  -4  -3  17       36.30       43.33      3.46 o 
  -3  -3  17        2.90        2.14      2.52 o 
  -2  -3  17      100.84      111.37      3.45 o 
  -1  -3  17      112.30      117.61      3.31 o 
   0  -3  17       22.44       25.12      2.48 o 
   1  -3  17       83.39       90.51      3.71 o 
   2  -3  17      153.84      153.04      3.15 o 
   3  -3  17      188.31      204.20      3.82 o 
   4  -3  17        7.69        8.21      3.18 o 
  -6  -2  17       11.37        8.17      2.96 o 
  -5  -2  17        1.16        1.99      2.82 o 
  -4  -2  17       45.18       48.13      3.53 o 
  -3  -2  17       10.72        9.78      2.50 o 
  -2  -2  17        3.41        2.42      1.78 o 
  -1  -2  17       64.76       62.44      2.15 o 
   0  -2  17       23.37       26.85      3.13 o 
   1  -2  17       98.60      114.23      2.20 o 
   2  -2  17        3.99        9.45      2.15 o 
   3  -2  17      165.45      163.82      3.48 o 
   4  -2  17       39.97       52.41      4.07 o 
  -6  -1  17       33.41       39.58      3.67 o 
  -5  -1  17       14.03       17.77      2.98 o 
  -4  -1  17       24.25       27.05      3.23 o 
  -3  -1  17       17.18       16.39      1.98 o 
  -2  -1  17       66.71       76.43      2.40 o 
  -1  -1  17        0.14       -0.91      1.54 o 
   0  -1  17       70.15       70.09      3.74 o 
   1  -1  17       43.65       35.64      2.03 o 
   2  -1  17        8.22        4.90      1.99 o 
   3  -1  17        4.45        2.75      2.02 o 
   4  -1  17        6.34       12.86      3.47 o 
  -6   0  17        0.45        4.91      3.48 o 
  -5   0  17       44.99       39.92      3.31 o 
  -4   0  17      101.47      104.02      2.77 o 
  -3   0  17      268.84      263.45      3.66 o 
  -2   0  17        6.49        6.38      1.79 o 
  -1   0  17      362.40      394.12      6.39 o 
   0   0  17       83.60       77.36      3.59 o 
   1   0  17      218.90      208.12      5.04 o 
   2   0  17       31.23       25.30      2.10 o 
   3   0  17       25.59       26.35      2.12 o 
   4   0  17        3.57        7.08      3.44 o 
  -6   1  17       14.45       16.22      3.10 o 
  -5   1  17       29.79       22.87      3.27 o 
  -4   1  17        0.05        3.26      1.87 o 
  -3   1  17       20.30       18.54      2.01 o 
  -2   1  17       51.61       48.28      3.08 o 
  -1   1  17       12.46       11.44      2.68 o 
   0   1  17       12.33        8.59      2.98 o 
   1   1  17        9.56        6.33      2.80 o 
   2   1  17       23.54       24.64      3.28 o 
   3   1  17        0.02       -0.86      1.78 o 
   4   1  17       22.91       19.14      3.00 o 
  -6   2  17       12.43       20.33      3.48 o 
  -5   2  17        0.48        0.07      3.05 o 
  -4   2  17      139.78      124.11      2.97 o 
  -3   2  17       25.31       29.69      2.23 o 
  -2   2  17       31.26       31.98      2.12 o 
  -1   2  17       80.20       73.14      3.59 o 
   0   2  17       92.35       82.55      4.03 o 
   1   2  17       26.10       30.16      3.34 o 
   2   2  17       10.79        6.90      2.68 o 
   3   2  17        1.03        7.33      2.60 o 
   4   2  17        5.50        3.34      2.85 o 
  -6   3  17        3.62        2.54      3.54 o 
  -5   3  17      110.48      133.81      4.85 o 
  -4   3  17       16.44       14.52      2.02 o 
  -3   3  17      555.93      582.25      7.19 o 
  -2   3  17        0.04        0.64      1.94 o 
  -1   3  17      323.93      308.89      5.93 o 
   0   3  17       14.61       13.03      2.89 o 
   1   3  17      117.45      104.46      4.37 o 
   2   3  17        6.62        6.88      2.77 o 
   3   3  17        0.41        4.23      2.73 o 
  -6   4  17        1.11        2.82      3.52 o 
  -5   4  17       50.76       53.50      3.90 o 
  -4   4  17       13.74       13.79      1.98 o 
  -3   4  17        0.01       -1.90      1.90 o 
  -2   4  17      205.26      190.57      3.51 o 
  -1   4  17        0.02       -1.37      2.99 o 
   0   4  17      246.59      235.66      5.82 o 
   1   4  17       34.51       31.35      3.27 o 
   2   4  17      116.75      119.04      4.59 o 
   3   4  17        4.48        6.71      3.53 o 
  -6   5  17        2.68        2.58      2.97 o 
  -5   5  17        0.10       -3.33      3.33 o 
  -4   5  17        2.35       -3.27      3.28 o 
  -3   5  17        0.53       -0.12      1.92 o 
  -2   5  17        7.30       13.66      2.81 o 
  -1   5  17       12.81       17.40      2.95 o 
   0   5  17       44.97       57.55      3.81 o 
   1   5  17       17.10       17.02      3.26 o 
   2   5  17       37.37       40.93      3.80 o 
  -5   6  17        8.81       13.35      3.18 o 
  -4   6  17       10.47       11.95      3.04 o 
  -3   6  17       11.85       17.25      2.28 o 
  -2   6  17        1.67        7.68      3.07 o 
  -1   6  17        8.55       14.71      3.45 o 
   0   6  17       33.21       33.98      3.48 o 
   1   6  17        0.55        0.65      3.03 o 
  -4   7  17       90.37      105.67      4.60 o 
  -3   7  17       23.35       27.56      4.20 o 
  -2   7  17       32.14       37.99      3.35 o 
  -1   7  17        2.40        4.64      3.37 o 
   0   7  17       12.69       16.95      3.31 o 
  -2   8  17        8.17        8.57      2.88 o 
  -1  -8  18       15.04       14.71      3.06 o 
   0  -8  18        7.65        8.37      3.34 o 
   1  -8  18       19.44       21.96      3.42 o 
  -2  -7  18        9.23        7.91      2.11 o 
  -1  -7  18       67.55       70.41      2.54 o 
   0  -7  18       47.11       40.10      3.17 o 
   1  -7  18        6.98        6.79      2.89 o 
   2  -7  18       13.23        9.97      3.26 o 
   3  -7  18       22.56       15.67      2.97 o 
  -3  -6  18       18.64       27.25      2.53 o 
  -2  -6  18       54.51       61.77      2.63 o 
  -1  -6  18       58.64       68.29      2.54 o 
   0  -6  18       56.51       58.78      3.59 o 
   1  -6  18        7.05        2.91      2.33 o 
   2  -6  18       23.84       24.86      2.33 o 
   3  -6  18        4.85        5.64      2.91 o 
  -4  -5  18        4.59        4.50      3.20 o 
  -3  -5  18       53.60       51.87      2.55 o 
  -2  -5  18        2.91        5.30      1.91 o 
  -1  -5  18       51.18       58.42      3.45 o 
   0  -5  18      113.18      127.70      4.18 o 
   1  -5  18      262.29      270.21      8.17 o 
   2  -5  18        4.22        3.15      1.90 o 
   3  -5  18      129.12      139.38      3.61 o 
   4  -5  18        1.06       -0.53      3.67 o 
  -4  -4  18        1.08        2.79      2.83 o 
  -3  -4  18      109.22      110.92      4.00 o 
  -2  -4  18       31.09       40.22      3.00 o 
  -1  -4  18       14.10       13.51      1.81 o 
   0  -4  18       41.92       44.97      2.29 o 
   1  -4  18       26.55       24.47      2.21 o 
   2  -4  18        8.75        6.03      1.63 o 
   3  -4  18        9.91       12.22      2.28 o 
   4  -4  18        2.10       -0.03      3.10 o 
  -5  -3  18        1.53        1.00      3.14 o 
  -4  -3  18       26.18       35.07      3.30 o 
  -3  -3  18       17.26       19.24      2.69 o 
  -2  -3  18       30.28       30.28      2.86 o 
  -1  -3  18        5.94        6.01      1.80 o 
   0  -3  18       27.32       26.85      2.09 o 
   1  -3  18       33.91       29.76      2.10 o 
   2  -3  18        1.74        1.29      1.97 o 
   3  -3  18        1.48        1.56      3.96 o 
   4  -3  18        7.13       11.30      3.47 o 
  -5  -2  18       29.16       26.77      3.58 o 
  -4  -2  18       35.69       31.37      2.23 o 
  -3  -2  18       61.05       60.18      2.45 o 
  -2  -2  18      241.26      241.97      5.48 o 
  -1  -2  18       50.93       48.34      3.61 o 
   0  -2  18       87.32       87.53      3.94 o 
   1  -2  18      189.04      177.38      4.67 o 
   2  -2  18       42.12       39.72      2.24 o 
   3  -2  18      120.93      113.81      3.16 o 
   4  -2  18       20.91       26.86      3.78 o 
  -5  -1  18       45.46       50.40      3.73 o 
  -4  -1  18       27.81       19.02      2.09 o 
  -3  -1  18       13.50        8.22      2.02 o 
  -2  -1  18        1.07       -0.84      1.74 o 
  -1  -1  18        0.05       -2.91      2.94 o 
   0  -1  18       18.28       13.15      2.84 o 
   1  -1  18        2.08        3.28      2.63 o 
   2  -1  18      142.25      135.13      3.08 o 
   3  -1  18       19.23       19.53      2.30 o 
   4  -1  18       17.20       20.75      3.59 o 
  -6   0  18        3.69        0.36      3.66 o 
  -5   0  18       52.26       56.30      3.76 o 
  -4   0  18       24.67       25.86      2.25 o 
  -3   0  18       52.94       57.91      2.93 o 
  -2   0  18       11.82       11.89      2.01 o 
  -1   0  18       10.40        9.14      2.78 o 
   0   0  18      111.48       99.19      3.96 o 
   1   0  18       10.75       14.88      3.02 o 
   2   0  18        9.95       11.83      2.74 o 
   3   0  18        1.50        2.01      1.87 o 
   4   0  18        0.05        4.31      3.46 o 
  -6   1  18       78.96       90.61      4.47 o 
  -5   1  18        5.40        5.14      3.26 o 
  -4   1  18      265.98      272.09      3.93 o 
  -3   1  18        4.96        4.71      1.89 o 
  -2   1  18      565.74      539.34      4.82 o 
  -1   1  18        9.03       11.56      2.98 o 
   0   1  18      118.21      107.96      4.26 o 
   1   1  18      112.88      113.27      4.48 o 
   2   1  18       31.32       25.02      3.19 o 
   3   1  18       32.85       44.68      3.69 o 
  -6   2  18        3.34        6.44      2.64 o 
  -5   2  18        3.98        5.40      2.84 o 
  -4   2  18       30.64       31.42      2.16 o 
  -3   2  18       50.60       52.65      2.50 o 
  -2   2  18        0.96       -0.01      1.94 o 
  -1   2  18        3.05        3.37      2.72 o 
   0   2  18       14.79       12.24      2.86 o 
   1   2  18       19.48       19.26      3.13 o 
   2   2  18        1.09       -0.24      2.94 o 
   3   2  18        0.06        5.93      3.05 o 
  -6   3  18        9.87        9.94      3.00 o 
  -5   3  18        3.56        4.39      2.70 o 
  -4   3  18        8.60       13.40      2.11 o 
  -3   3  18        0.24        1.19      1.96 o 
  -2   3  18        9.16       11.46      2.71 o 
  -1   3  18       21.56       21.49      3.20 o 
   0   3  18       40.24       46.63      3.80 o 
   1   3  18        0.55       -2.78      2.78 o 
   2   3  18        6.72       11.85      3.12 o 
   3   3  18        1.33        3.33      2.74 o 
  -5   4  18        9.24       11.67      2.90 o 
  -4   4  18       67.01       66.22      5.96 o 
  -3   4  18       21.25       14.69      2.04 o 
  -2   4  18       44.26       35.32      3.48 o 
  -1   4  18       25.37       25.12      3.21 o 
   0   4  18        8.78       10.56      3.44 o 
   1   4  18       42.21       47.43      3.55 o 
   2   4  18        5.34        7.22      2.89 o 
  -5   5  18        8.29        5.95      3.68 o 
  -4   5  18        1.05       -2.66      3.42 o 
  -3   5  18       89.23       85.81      3.01 o 
  -2   5  18        0.48        1.80      2.84 o 
  -1   5  18       39.43       33.51      3.45 o 
   0   5  18       23.15       32.46      3.52 o 
   1   5  18      107.93      101.28      4.61 o 
  -4   6  18       15.12       13.51      3.59 o 
  -3   6  18        1.13        1.38      5.30 o 
  -2   6  18       82.64      106.74      4.71 o 
  -1   6  18        9.95       18.03      3.56 o 
   0   6  18       48.65       57.37      4.10 o 
  -3   7  18       82.53       90.21      4.35 o 
  -2   7  18        5.00        7.90      3.41 o 
  -1   7  18       95.82      108.91      4.99 o 
  -1  -7  19       15.85       20.80      2.38 o 
   0  -7  19       24.59       34.08      3.00 o 
   1  -7  19        2.40        4.62      3.12 o 
  -2  -6  19       92.34      103.65      5.19 o 
  -1  -6  19       10.12       11.54      1.96 o 
   0  -6  19       71.24       76.70      4.02 o 
   1  -6  19       17.46       18.71      3.00 o 
   2  -6  19       29.59       32.47      2.64 o 
  -3  -5  19       36.21       33.45      2.43 o 
  -2  -5  19        0.96       -0.98      2.08 o 
  -1  -5  19        6.26        4.46      2.50 o 
   0  -5  19        6.86       14.84      2.62 o 
   1  -5  19      109.37       97.84      3.84 o 
   2  -5  19       71.38       74.08      2.72 o 
   3  -5  19        5.54        6.48      3.17 o 
  -4  -4  19        6.34        2.01      3.40 o 
  -3  -4  19       24.36       25.56      3.48 o 
  -2  -4  19       10.29        3.22      2.84 o 
  -1  -4  19       51.83       53.01      3.30 o 
   0  -4  19       27.36       22.25      2.24 o 
   1  -4  19       23.57       20.15      2.12 o 
   2  -4  19      170.18      171.65      2.89 o 
   3  -4  19        9.41        9.94      2.31 o 
  -4  -3  19       45.64       44.65      3.16 o 
  -3  -3  19        9.69       13.02      2.79 o 
  -2  -3  19       28.12       27.44      6.32 o 
  -1  -3  19       42.41       36.23      3.42 o 
   0  -3  19       31.36       32.02      2.24 o 
   1  -3  19       11.61       12.21      1.83 o 
   2  -3  19       37.51       42.64      4.19 o 
   3  -3  19        0.06        1.06      1.91 o 
  -5  -2  19       17.14       15.44      3.39 o 
  -4  -2  19        6.63        2.55      2.37 o 
  -3  -2  19       11.17        6.05      1.93 o 
  -2  -2  19        5.70        2.84      1.88 o 
  -1  -2  19        7.23        3.85      3.22 o 
   0  -2  19       63.51       67.83      2.44 o 
   1  -2  19       25.71       37.47      2.15 o 
   2  -2  19        0.08        1.25      2.97 o 
   3  -2  19        0.01        2.04      2.12 o 
  -5  -1  19       36.80       41.03      3.63 o 
  -4  -1  19        3.15        1.33      1.92 o 
  -3  -1  19      155.47      159.47      3.24 o 
  -2  -1  19        4.66        6.12      1.98 o 
  -1  -1  19       42.00       38.11      3.49 o 
   0  -1  19       14.73       14.32      3.27 o 
   1  -1  19        0.14       -0.50      2.95 o 
   2  -1  19       17.58       26.00      3.02 o 
   3  -1  19        8.68        9.85      2.21 o 
  -5   0  19        6.82        3.93      3.37 o 
  -4   0  19       20.36       27.34      3.07 o 
  -3   0  19        0.33       -0.16      1.77 o 
  -2   0  19       11.44       13.76      1.99 o 
  -1   0  19        0.21        3.34      2.96 o 
   0   0  19       16.27       19.76      3.20 o 
   1   0  19       14.08       19.57      3.43 o 
   2   0  19        1.74        1.24      2.58 o 
   3   0  19        9.66        8.99      2.77 o 
  -5   1  19       12.79       10.77      2.94 o 
  -4   1  19       26.95       25.26      2.11 o 
  -3   1  19       63.32       75.09      2.57 o 
  -2   1  19        0.45        4.78      2.73 o 
  -1   1  19      242.02      270.93      5.89 o 
   0   1  19       12.00       12.66      3.28 o 
   1   1  19      191.55      214.06      5.74 o 
   2   1  19        4.98        0.50      2.77 o 
   3   1  19        0.78       -2.77      2.77 o 
  -5   2  19       11.85       15.09      3.12 o 
  -4   2  19        1.17        3.00      3.95 o 
  -3   2  19       79.14       79.34      2.74 o 
  -2   2  19        0.85       -0.06      2.85 o 
  -1   2  19        8.38        6.22      2.96 o 
   0   2  19       71.51       84.06      4.21 o 
   1   2  19        1.28       -3.29      3.29 o 
   2   2  19       64.65       70.42      4.33 o 
  -5   3  19        0.10       -0.79      3.30 o 
  -4   3  19       18.17       16.72      3.98 o 
  -3   3  19        6.32        6.86      1.92 o 
  -2   3  19       16.01       14.00      3.12 o 
  -1   3  19       69.19       65.74      3.70 o 
   0   3  19        3.43        0.98      2.75 o 
   1   3  19       91.91       99.37      4.71 o 
   2   3  19        1.57       10.23      3.38 o 
  -5   4  19       51.14       66.76      4.19 o 
  -4   4  19        2.78        2.45      1.94 o 
  -3   4  19       79.37       86.95      2.99 o 
  -2   4  19        0.27       -2.74      2.74 o 
  -1   4  19       48.44       47.85      3.76 o 
   0   4  19       45.14       54.40      3.72 o 
   1   4  19        1.74        7.16      3.31 o 
  -4   5  19       30.57       34.18      3.62 o 
  -3   5  19       27.60       24.40      3.13 o 
  -2   5  19      142.08      180.64      5.51 o 
  -1   5  19        0.08        7.21      3.33 o 
   0   5  19       37.89       57.90      3.72 o 
  -3   6  19       10.89       25.05      3.27 o 
  -2   6  19       14.36       23.19      3.65 o 
  -1   6  19       11.58       18.19      3.68 o 
  -1  -6  20       25.22       23.03      3.25 o 
   0  -6  20        1.86        0.56      2.70 o 
   1  -6  20       16.50       24.99      2.60 o 
  -2  -5  20        4.98        6.32      2.04 o 
  -1  -5  20       32.48       41.81      3.80 o 
   0  -5  20        1.49        1.07      2.19 o 
   1  -5  20       95.19      107.13      3.23 o 
   2  -5  20        7.43        9.80      2.23 o 
  -3  -4  20        0.02       -1.92      3.13 o 
  -2  -4  20        8.62        5.70      2.07 o 
  -1  -4  20        9.63       11.76      1.93 o 
   0  -4  20       23.58       28.76      2.32 o 
   1  -4  20       47.87       60.54      3.51 o 
   2  -4  20       30.07       34.75      3.80 o 
  -4  -3  20        0.81        0.51      2.15 o 
  -3  -3  20       11.31        7.33      2.08 o 
  -2  -3  20       32.45       27.50      4.71 o 
  -1  -3  20       11.91        8.89      3.60 o 
   0  -3  20        5.88        5.99      1.90 o 
   1  -3  20        8.18       12.57      2.07 o 
   2  -3  20       14.28       17.93      3.69 o 
  -4  -2  20        0.25       -3.25      3.25 o 
  -3  -2  20       16.01       17.24      2.05 o 
  -2  -2  20        0.07       -1.60      1.95 o 
  -1  -2  20       26.75       38.40      3.88 o 
   0  -2  20       20.59       25.84      2.10 o 
   1  -2  20       28.59       30.97      3.64 o 
   2  -2  20       11.05       12.50      3.36 o 
  -4  -1  20       97.03      107.28      5.40 o 
  -3  -1  20       29.10       37.39      2.40 o 
  -2  -1  20      203.63      233.15      5.98 o 
  -1  -1  20      125.71      136.29      4.90 o 
   0  -1  20      112.39      126.54      4.59 o 
   1  -1  20       38.75       37.28      3.49 o 
   2  -1  20       19.22       20.92      3.38 o 
  -4   0  20        1.31        0.87      2.04 o 
  -3   0  20        7.29        8.87      2.27 o 
  -2   0  20       13.67       13.46      3.25 o 
  -1   0  20       65.57       68.11      4.05 o 
   0   0  20       53.25       55.48      3.83 o 
   1   0  20       34.75       35.15      3.79 o 
   2   0  20        0.92        1.03      2.71 o 
  -4   1  20        4.17        6.55      2.20 o 
  -3   1  20        1.01        3.14      2.23 o 
  -2   1  20        2.79        2.48      2.87 o 
  -1   1  20        4.31       10.26      3.39 o 
   0   1  20       11.05        9.61      3.38 o 
   1   1  20        8.17        9.36      3.37 o 
   2   1  20       15.14       10.82      3.48 o 
  -4   2  20       49.98       65.00      4.97 o 
  -3   2  20       59.05       56.53      2.71 o 
  -2   2  20      121.93      144.02      4.99 o 
  -1   2  20       21.15       18.92      3.48 o 
   0   2  20      123.75      102.14      4.65 o 
   1   2  20        0.35       -0.95      2.82 o 
  -4   3  20        2.24        1.88      3.70 o 
  -3   3  20      105.23       99.35      2.97 o 
  -2   3  20        1.48        0.38      3.36 o 
  -1   3  20       60.09       46.76      3.87 o 
   0   3  20        0.90       -3.25      3.25 o 
   1   3  20       65.29       62.37      3.96 o 
  -3   4  20       48.79       62.84      3.82 o 
  -2   4  20       24.40       26.16      3.71 o 
  -1   4  20        1.81        0.10      3.13 o 
   0   4  20       22.36       20.04      3.65 o 
  -2   5  20        6.26       16.12      3.60 o 
  -2  -4  21       64.86       86.63      4.32 o 
  -1  -4  21        3.39        4.65      2.19 o 
   0  -4  21       22.54       24.36      2.27 o 
   1  -4  21        4.64        4.97      2.29 o 
  -2  -3  21        8.48        8.32      3.43 o 
  -1  -3  21      106.53      125.45      4.29 o 
   0  -3  21       37.79       38.77      2.34 o 
   1  -3  21       44.68       45.31      2.59 o 
  -3  -2  21       10.21        4.98      2.04 o 
  -2  -2  21        1.85        1.33      3.19 o 
  -1  -2  21       25.64       24.56      3.52 o 
   0  -2  21        1.69        3.47      1.86 o 
   1  -2  21       10.86       10.05      3.43 o 
  -3  -1  21        1.84        0.32      2.26 o 
  -2  -1  21        0.00        1.31      3.08 o 
  -1  -1  21        0.26        3.73      3.69 o 
   0  -1  21        0.06        2.66      2.00 o 
   1  -1  21        1.63        0.73      3.01 o 
  -3   0  21      219.76      240.63      3.91 o 
  -2   0  21        0.52        7.19      3.35 o 
  -1   0  21      196.64      182.79      5.31 o 
   0   0  21       15.97       16.67      3.11 o 
   1   0  21        7.51        2.60      3.25 o 
  -3   1  21        0.50        0.24      2.13 o 
  -2   1  21       43.28       45.81      4.00 o 
  -1   1  21       18.13       20.62      3.41 o 
   0   1  21       39.09       32.85      3.69 o 
   1   1  21       31.98       27.39      3.54 o 
  -3   2  21        2.38        2.07      3.02 o 
  -2   2  21        2.14        4.69      3.28 o 
  -1   2  21       17.70       13.08      3.42 o 
   0   2  21        6.42        3.30      3.32 o 
  -2   3  21        3.76       -1.64      3.07 o 
  -1   3  21       12.21        3.94      3.23 o 
  -1  -1  22       12.96       14.05      3.18 o 
  -1   0  22        4.26        8.55      3.59 o 
                                                 
